# Supplementary material for: Beyond the pandemic: rising administrative demands and changing disease profiles in primary care
Source: Isr J Health Policy Res. 2025 Jul 29;14:47. doi: 10.1186/s13584-025-00707-2 (PMC12305905; doi:10.1186/s13584-025-00707-2)
Supplement: Supplementary file 1 — Supplementary Material 1. [file 13584_2025_707_MOESM1_ESM.xlsx]

## Sheet: Sheet1
		No. of visits for each diagnosis					Rate of change in the no. of visits compared to 2019				The AADT for each diagnosis					The rate of change in AADT compared to 2019
Group of diagnoses	ICD-9 description of the diagnosis	2019	2020	2021	2022	2023	2020	2021	2022	2023	2019	2020	2021	2022	2023	2020	2021	2022	2023
Acute respiratory infections	ACUTE BRONCHIOLITIS	2704	1442	3016	2686	2924	-0.466716	0.115385	-0.0066568	0.0813609	16464	8041	17519	16516	20947	-0.511601	0.0640792	0.00315841	0.272291
	ACUTE BRONCHIOLITIS DUE TO OTHER INFECTIOUS ORGANISMS	28	13	10	13	19	-0.535714	-0.642857	-0.535714	-0.321429	183	42	54	83	120	-0.770492	-0.704918	-0.546448	-0.344262
	ACUTE BRONCHIOLITIS DUE TO RESPIRATORY SYNCITIAL VIRUS(RSV)	22	10	8	19	28	-0.545455	-0.636364	-0.136364	0.272727	167	58	92	150	215	-0.652695	-0.449102	-0.101796	0.287425
	ACUTE BRONCHITIS	12283	5513	6583	6671	6462	-0.551168	-0.464056	-0.456892	-0.473907	67840	28498	33764	35730	33734	-0.579923	-0.5023	-0.47332	-0.502742
	ACUTE BRONCHITIS AND BRONCHIOLITIS	476	223	184	167	202	-0.531513	-0.613445	-0.64916	-0.57563	2804	1219	986	956	1255	-0.565264	-0.648359	-0.659058	-0.552425
	ACUTE EPIGLOTTITIS WITH OBSTRUCTION		1	3	5	3						5	29	37	24
	ACUTE EPIGLOTTITIS WITHOUT MENTION OF OBSTRUCTION	13	11	36	30	15	-0.153846	1.76923	1.30769	0.153846	70	43	241	234	102	-0.385714	2.44286	2.34286	0.457143
	ACUTE LARYNGITIS EDEMATOUS WITH OBSTRUCTION	3	6	5	6	10	1	0.666667	1	2.33333	24	8	16	26	49	-0.666667	-0.333333	0.0833333	1.04167
	ACUTE LARYNGITIS EDEMATOUS WITHOUT MENTION OF OBSTRUCTION	124	78	120	109	102	-0.370968	-0.0322581	-0.120968	-0.177419	754	457	599	570	429	-0.393899	-0.20557	-0.244032	-0.431034
	ACUTE LARYNGITIS WITH OBSTRUCTION	30	16	28	19	14	-0.466667	-0.0666667	-0.366667	-0.533333	125	80	117	72	47	-0.36	-0.064	-0.424	-0.624
	ACUTE LARYNGITIS WITH OBSTRUCTION DUE TO HEMOPHILUS INFLUENZAE [H. INFLUENZAE]	8	9	5	5	4	0.125	-0.375	-0.375	-0.5	35	37	19	16	13	0.0571429	-0.457143	-0.542857	-0.628571
	ACUTE LARYNGITIS WITH OBSTRUCTION PNEUMOCOCCAL	2	3	3			0.5	0.5			2	3	18			0.5	8
	ACUTE LARYNGITIS WITH OBSTRUCTION SUPPURATIVE	1	3	2	1	2	2	1	0	1	0	16	4	6	11
	ACUTE LARYNGITIS WITH OBSTRUCTION ULCERATIVE	4	2	2	1	3	-0.5	-0.5	-0.75	-0.25	10	12	5	1	6	0.2	-0.5	-0.9	-0.4
	ACUTE LARYNGITIS WITHOUT MENTION OF OBSTRUCTION	562	284	395	426	427	-0.494662	-0.297153	-0.241993	-0.240214	3058	1413	1831	1896	2007	-0.537933	-0.401243	-0.379987	-0.343689
	ACUTE LARYNGITIS WITHOUT MENTION OF OBSTRUCTION DUE TO HEMOPHILUS INFLUENZAE [H. INFLUENZAE]	12	9	15	14	6	-0.25	0.25	0.166667	-0.5	42	40	44	47	41	-0.047619	0.047619	0.119048	-0.0238095
	ACUTE LARYNGITIS WITHOUT MENTION OF OBSTRUCTION PNEUMOCOCCAL	12	9	13	14	6	-0.25	0.0833333	0.166667	-0.5	54	35	42	39	27	-0.351852	-0.222222	-0.277778	-0.5
	ACUTE LARYNGITIS WITHOUT MENTION OF OBSTRUCTION SUPPURATIVE	15	16	11	10	9	0.0666667	-0.266667	-0.333333	-0.4	41	78	44	41	36	0.902439	0.0731707	0	-0.121951
	ACUTE LARYNGOPHARYNGITIS	1208	705	940	1264	1418	-0.416391	-0.221854	0.0463576	0.173841	4813	2488	3258	4055	4040	-0.483067	-0.323083	-0.15749	-0.160607
	ACUTE LARYNGOTRACHEITIS WITH OBSTRUCTION	45	15	16	16	18	-0.666667	-0.644444	-0.644444	-0.6	426	87	77	86	70	-0.795775	-0.819249	-0.798122	-0.835681
	ACUTE LARYNGOTRACHEITIS WITHOUT MENTION OF OBSTRUCTION	673	305	355	366	301	-0.546805	-0.472511	-0.456166	-0.552749	4503	1870	2244	2238	1888	-0.584721	-0.501666	-0.502998	-0.580724
	ACUTE NASOPHARYNGITIS (COMMON COLD)	16338	9645	11321	11476	11058	-0.409658	-0.307076	-0.297588	-0.323173	68270	39393	47475	48803	46066	-0.422982	-0.304599	-0.285147	-0.325238
	ACUTE TONSILLITIS	25540	15352	18084	20274	20106	-0.398904	-0.291934	-0.206186	-0.212764	115900	65213	74597	89640	88931	-0.437334	-0.356368	-0.226575	-0.232692
	ACUTE TRACHEITIS CATARRHAL WITH OBSTRUCTION	24	6	12	6	20	-0.75	-0.5	-0.75	-0.166667	209	46	124	47	110	-0.779904	-0.406699	-0.77512	-0.473684
	ACUTE TRACHEITIS CATARRHAL WITHOUT MENTION OF OBSTRUCTION	327	143	148	180	204	-0.562691	-0.547401	-0.449541	-0.376147	1819	700	787	1031	1160	-0.615173	-0.567345	-0.433205	-0.362287
	ACUTE TRACHEITIS VIRAL WITH OBSTRUCTION	10	5	2	13	5	-0.5	-0.8	0.3	-0.5	67	23	12	64	15	-0.656716	-0.820896	-0.0447761	-0.776119
	ACUTE TRACHEITIS VIRAL WITHOUT MENTION OF OBSTRUCTION	312	140	132	169	170	-0.551282	-0.576923	-0.458333	-0.455128	1989	866	812	1047	1084	-0.564605	-0.591755	-0.473605	-0.455003
	ACUTE TRACHEITIS WITH OBSTRUCTION	21	14	16	18	19	-0.333333	-0.238095	-0.142857	-0.0952381	138	62	82	96	100	-0.550725	-0.405797	-0.304348	-0.275362
	ACUTE TRACHEITIS WITHOUT MENTION OF OBSTRUCTION	664	261	247	247	230	-0.606928	-0.628012	-0.628012	-0.653614	4096	1596	1471	1490	1650	-0.610352	-0.640869	-0.63623	-0.597168
	ACUTE TRACHEOBRONCHITIS	1516	595	660	686	615	-0.60752	-0.564644	-0.547493	-0.594327	9470	3554	4041	4135	3652	-0.62471	-0.573284	-0.563358	-0.614361
	ACUTE UPPER RESPIRATORY INFECTIONS [URTI] OF UNSPECIFIED SITE	89084	55288	61350	61632	65899	-0.379372	-0.311324	-0.308159	-0.26026	422204	238512	277706	283257	307587	-0.435079	-0.342247	-0.329099	-0.271473
	ACUTE UPPER RESPIRATORY INFECTIONS[URTI] OF MULTIPLE OR UNSPECIFIED SITES	10355	5683	5445	5367	5084	-0.451183	-0.474167	-0.4817	-0.509029	51282	25288	26650	23676	21103	-0.506884	-0.480324	-0.538318	-0.588491
	ACUTE UPPER RESPIRATORY INFECTIONS[URTI] OF OTHER MULTIPLE SITES	2419	1671	2145	2172	2047	-0.309219	-0.11327	-0.102108	-0.153783	10057	5723	7474	7874	8011	-0.430944	-0.256836	-0.217063	-0.20344
	CORYZA, ACUTE	94	196	253	180	159	1.08511	1.69149	0.914894	0.691489	558	734	948	712	680	0.315412	0.698925	0.275986	0.218638
	CROUP ( LARYNGOTRACHEOBRONCHITIS )	338	194	345	424	541	-0.426036	0.0207101	0.254438	0.600592	1859	1147	2318	3187	4961	-0.383002	0.246907	0.714363	1.66864
	LARYNGITIS AND TRACHEITIS, ACUTE	4198	2159	3156	3489	3322	-0.485707	-0.248213	-0.16889	-0.208671	21947	10115	14512	15411	15064	-0.539117	-0.338771	-0.297808	-0.313619
	NASAL CATARRH, ACUTE	41	33	53	55	27	-0.195122	0.292683	0.341463	-0.341463	228	114	260	266	103	-0.5	0.140351	0.166667	-0.548246
	NASOPHARYNGITIS	2275	1654	2089	2055	1969	-0.272967	-0.0817582	-0.0967033	-0.134505	9892	6006	8447	8001	7352	-0.392843	-0.146078	-0.191165	-0.256773
	NASOPHARYNGITIS, INFECTIVE	199	71	88	113	100	-0.643216	-0.557789	-0.432161	-0.497487	1264	356	500	617	560	-0.718354	-0.60443	-0.511867	-0.556962
	PHARYNGITIS, ACUTE	18648	11297	12569	13683	14926	-0.394198	-0.325987	-0.266248	-0.199592	91450	52444	58675	65487	72926	-0.426528	-0.358393	-0.283904	-0.202559
	PHARYNGITIS, EXUDATIVE, ACUTE	460	182	174	203	232	-0.604348	-0.621739	-0.558696	-0.495652	2764	983	962	1324	1193	-0.644356	-0.651954	-0.520984	-0.568379
	PHARYNGITIS, NON EXUDATIVE, ACUTE	248	115	192	284	261	-0.53629	-0.225806	0.145161	0.0524194	1796	833	1433	2026	1743	-0.536192	-0.202116	0.128062	-0.02951
	PHARYNGO-TONSILLITIS	886	497	682	903	789	-0.439052	-0.230248	0.0191874	-0.109481	4158	2192	3098	4193	3663	-0.472823	-0.25493	0.00841751	-0.119048
	POST NASAL DRIP [PND]	1537	807	1085	1162	1341	-0.474951	-0.294079	-0.243982	-0.127521	7053	3748	5304	5696	6623	-0.468595	-0.24798	-0.1924	-0.060967
	RHINITIS	4145	3370	3979	3653	3979	-0.186972	-0.0400483	-0.118697	-0.0400483	20493	15082	18189	16752	18606	-0.264041	-0.112429	-0.18255	-0.0920802
	RHINITIS, ACUTE	3283	2693	3232	2429	2387	-0.179714	-0.0155346	-0.260128	-0.272921	15816	12266	14733	10796	10580	-0.224456	-0.068475	-0.3174	-0.331057
	RHINITIS, INFECTIVE	319	243	296	256	281	-0.238245	-0.0721003	-0.197492	-0.119122	1812	1312	1654	1358	1452	-0.275938	-0.0871965	-0.250552	-0.198675
	SINUSITIS - ETHMOIDAL, ACUTE	244	135	176	157	180	-0.446721	-0.278689	-0.356557	-0.262295	1366	802	938	804	1109	-0.412884	-0.313324	-0.41142	-0.188141
	SINUSITIS - FRONTAL, ACUTE	4228	3221	3816	4099	4336	-0.238174	-0.0974456	-0.0305109	0.025544	24278	17186	20103	22149	22865	-0.292116	-0.171966	-0.0876926	-0.0582008
	SINUSITIS - MAXILLARY, ACUTE	3409	1984	2187	2173	2526	-0.418011	-0.358463	-0.36257	-0.25902	19134	10536	12216	12202	14307	-0.449357	-0.361555	-0.362287	-0.252273
	SINUSITIS - SPHENOIDAL, ACUTE	35	24	38	27	36	-0.314286	0.0857143	-0.228571	0.0285714	185	148	220	144	188	-0.2	0.189189	-0.221622	0.0162162
	SINUSITIS, OTHER, ACUTE	3787	2139	2747	2877	3398	-0.435173	-0.274624	-0.240296	-0.10272	22481	11181	14321	15564	18469	-0.502647	-0.362973	-0.307682	-0.178462
	SINUSITIS, UNSPECIFIED, ACUTE	1881	1130	1325	1303	1353	-0.399256	-0.295587	-0.307283	-0.280702	9957	5329	5996	6284	6748	-0.464799	-0.397811	-0.368886	-0.322286
	SPASTIC BRONCHITIS	2552	1299	1328	1309	1315	-0.490987	-0.479624	-0.487069	-0.484718	16916	8072	7421	7687	7691	-0.522819	-0.561303	-0.545578	-0.545342
	SUPRAGLOTTITIS WITH OBSTRUCTION		1	2		1						16	15		10
	SUPRAGLOTTITIS WITHOUT MENTION OF OBSTRUCTION	12	4	4	8	5	-0.666667	-0.666667	-0.333333	-0.583333	86	31	31	26	35	-0.639535	-0.639535	-0.697674	-0.593023
	TONSILLITIS, FOLLICULAR, ACUTE	6855	3116	3674	4621	4391	-0.545441	-0.464041	-0.325894	-0.359446	32908	14984	16488	22077	20395	-0.54467	-0.498967	-0.32913	-0.380242
	TONSILLITIS, GANGRENOUS, ACUTE	18	8	9	24	17	-0.555556	-0.5	0.333333	-0.0555556	88	44	30	128	80	-0.5	-0.659091	0.454545	-0.0909091
	TONSILLITIS, INFECTIVE, ACUTE	7595	4373	6076	7606	8253	-0.424226	-0.2	0.00144832	0.0866359	38833	22357	31287	37277	39071	-0.424278	-0.194319	-0.040069	0.00612881
	TONSILLITIS, PNEUMOCOCCAL, ACUTE	11	3	6	5	12	-0.727273	-0.454545	-0.545455	0.0909091	76	12	43	36	58	-0.842105	-0.434211	-0.526316	-0.236842
	TONSILLITIS, SEPTIC, ACUTE	206	116	186	246	449	-0.436893	-0.0970874	0.194175	1.17961	1181	578	1054	1405	2720	-0.510584	-0.107536	0.18967	1.30313
	TONSILLITIS, STAPHYLOCOCCAL, ACUTE	320	169	351	309	394	-0.471875	0.096875	-0.034375	0.23125	1237	799	1550	1258	1914	-0.354082	0.253032	0.0169766	0.547292
	TONSILLITIS, SUPPURATIVE, ACUTE	257	118	143	164	159	-0.540856	-0.44358	-0.361868	-0.381323	1146	695	760	854	760	-0.393543	-0.336824	-0.254799	-0.336824
	TONSILLITIS, ULCERATIVE, ACUTE	17	5	24	24	38	-0.705882	0.411765	0.411765	1.23529	104	26	179	147	210	-0.75	0.721154	0.413462	1.01923
	TONSILLITIS, VIRAL, ACUTE	692	361	255	293	489	-0.478324	-0.631503	-0.57659	-0.293353	3094	2004	1366	1906	3106	-0.352295	-0.5585	-0.383969	0.00387847
Arthropathies AND related disorders	ACETABULUM PROTRUSION, INTRAPELVIC, UNSPECIFIED, PELVIC REGION AND THIGH	1	5	2	2	3	4	1	1	2	0	50	4	15	10
	ACROSCLEROSIS	1									4
	ANKYLOSIS OF ANKLE AND FOOT JOINT	9	5	2	9	9	-0.444444	-0.777778	0	0	28	27	8	40	42	-0.0357143	-0.714286	0.428571	0.5
	ANKYLOSIS OF JOINT OF OTHER SPECIFIED SITES	1									2
	ANKYLOSIS OF JOINT OF SHOULDER REGION	13	8	5	5	5	-0.384615	-0.615385	-0.615385	-0.615385	58	25	33	36	12	-0.568966	-0.431034	-0.37931	-0.793103
	ANKYLOSIS OF LOWER LEG JOINT	7	4	6	6	1	-0.428571	-0.142857	-0.142857	-0.857143	16	7	29	28	8	-0.5625	0.8125	0.75	-0.5
	ANTERIOR CRUCIATE LIGAMENT OLD DISRUPTION	125	123	107	109	138	-0.016	-0.144	-0.128	0.104	587	564	428	456	649	-0.0391823	-0.270869	-0.223169	0.105622
	ARTHRITIS, ALLERGIC, INVOLVING ANKLE AND FOOT	26	27	14	20	40	0.0384615	-0.461538	-0.230769	0.538462	146	128	71	120	268	-0.123288	-0.513699	-0.178082	0.835616
	ARTHRITIS, ALLERGIC, INVOLVING FOREARM	9	11	7	6	7	0.222222	-0.222222	-0.333333	-0.222222	54	124	55	65	26	1.2963	0.0185185	0.203704	-0.518519
	ARTHRITIS, ALLERGIC, INVOLVING HAND	45	60	66	28	48	0.333333	0.466667	-0.377778	0.0666667	270	369	386	188	324	0.366667	0.42963	-0.303704	0.2
	ARTHRITIS, ALLERGIC, INVOLVING LOWER LEG	20	19	40	9	20	-0.05	1	-0.55	0	134	116	312	75	164	-0.134328	1.32836	-0.440299	0.223881
	ARTHRITIS, ALLERGIC, INVOLVING MULTIPLE SITES	20	26	38	39	33	0.3	0.9	0.95	0.65	116	253	253	281	329	1.18103	1.18103	1.42241	1.83621
	ARTHRITIS, ALLERGIC, INVOLVING OTHER SPECIFIED SITES	20	12	28	16	20	-0.4	0.4	-0.2	0	131	82	156	80	144	-0.374046	0.19084	-0.389313	0.0992366
	ARTHRITIS, ALLERGIC, INVOLVING PELVIC REGION AND THIGH	5	6	5	1	7	0.2	0	-0.8	0.4	68	38	18	19	74	-0.441176	-0.735294	-0.720588	0.0882353
	ARTHRITIS, ALLERGIC, INVOLVING SHOULDER REGION	10	8	15	5	10	-0.2	0.5	-0.5	0	26	51	63	18	30	0.961538	1.42308	-0.307692	0.153846
	ARTHRITIS, ALLERGIC, SITE UNSPECIFIED	19	16	18	14	21	-0.157895	-0.0526316	-0.263158	0.105263	128	78	98	84	149	-0.390625	-0.234375	-0.34375	0.164062
	ARTHRITIS, CLIMACTERIC, INVOLVING HAND	8	17	14	13	19	1.125	0.75	0.625	1.375	48	134	86	103	162	1.79167	0.791667	1.14583	2.375
	ARTHRITIS, CLIMACTERIC, INVOLVING LOWER LEG	10	8	5	8	12	-0.2	-0.5	-0.2	0.2	92	78	26	28	74	-0.152174	-0.717391	-0.695652	-0.195652
	ARTHRITIS, CLIMACTERIC, INVOLVING MULTIPLE SITES	9	9	9	4	9	0	0	-0.555556	0	74	82	66	39	56	0.108108	-0.108108	-0.472973	-0.243243
	ARTHRITIS, CLIMACTERIC, INVOLVING OTHER SPECIFIED SITES	2	3	11		5	0.5	4.5		1.5	13	13	41		18	0	2.15385		0.384615
	ARTHRITIS, CLIMACTERIC, SITE UNSPECIFIED	4			1				-0.75		38			1				-0.973684
	ARTHROPATHY ASSOCIATED WITH DERMATOLOGICAL DISORDERS	8	6	2	4	4	-0.25	-0.75	-0.5	-0.5	52	44	2	54	5	-0.153846	-0.961538	0.0384615	-0.903846
	ARTHROPATHY ASSOCIATED WITH ENDOCRINE AND METABOLIC DISORDERS, OTHER	1	2		8	8	1		7	7	2	10		22	27	4		10	12.5
	ARTHROPATHY ASSOCIATED WITH GASTROINTESTINAL CONDITIONS OTHER THAN INFECTIONS	2	8	12	5	7	3	5	1.5	2.5	2	62	64	30	33	30	31	14	15.5
	ARTHROPATHY ASSOCIATED WITH HEMATOLOGICAL DISORDERS	4	2	1	1	4	-0.5	-0.75	-0.75	0	31	14	2	8	12	-0.548387	-0.935484	-0.741935	-0.612903
	ARTHROPATHY ASSOCIATED WITH HYPERSENSITIVITY REACTION		4	4								22	38
	ARTHROPATHY ASSOCIATED WITH NEUROLOGICAL DISORDERS	12	4	11	14	4	-0.666667	-0.0833333	0.166667	-0.666667	45	3	19	68	5	-0.933333	-0.577778	0.511111	-0.888889
	ARTHROPATHY ASSOCIATED WITH OTHER DISORDERS CLASSIFIED ELSEWHERE	116	81	154	135	140	-0.301724	0.327586	0.163793	0.206897	540	552	820	811	892	0.0222222	0.518519	0.501852	0.651852
	ARTHROPATHY ASSOCIATED WITH RESPIRATORY DISORDERS	1	1				0				3	5				0.666667
	ARTHROPATHY INVOLVING ANKLE AND FOOT ASSOCIATED WITH OTHER INFECTIOUS AND PARASITIC DISEASES	2			2				0		5			14				1.8
	ARTHROPATHY INVOLVING FOREARM ASSOCIATED WITH OTHER BACTERIAL DISEASES		1									6
	ARTHROPATHY INVOLVING LOWER LEG ASSOCIATED WITH OTHER VIRAL DISEASES	1	2	1			1	0			6	24	2			3	-0.666667
	ARTHROPATHY INVOLVING MULTIPLE SITES ASSOCIATED WITH OTHER INFECTIOUS AND PARASITIC DISEASES		1	1								3	1
	ARTHROPATHY INVOLVING SHOULDER REGION ASSOCIATED WITH OTHER INFECTIOUS AND PARASITIC DISEASES	2	6	10	3		2	4	0.5		11	18	39	15		0.636364	2.54545	0.363636
	ARTHROPATHY, ASSOCIATED WITH HELMINTHIASIS, INVOLVING PELVIC REGION AND THIGH		2	1								12	23
	ARTHROPATHY, ASSOCIATED WITH MYCOSES, INVOLVING SHOULDER REGION		1									0
	ARTHROPATHY, OTHER SPECIFIED, INVOLVING ANKLE AND FOOT	17	15	21	2	13	-0.117647	0.235294	-0.882353	-0.235294	119	116	121	13	66	-0.0252101	0.0168067	-0.890756	-0.445378
	ARTHROPATHY, OTHER SPECIFIED, INVOLVING HAND	25	15	15	11	9	-0.4	-0.4	-0.56	-0.64	222	111	113	85	48	-0.5	-0.490991	-0.617117	-0.783784
	ARTHROPATHY, OTHER SPECIFIED, INVOLVING LOWER LEG	5	3	4	1	1	-0.4	-0.2	-0.8	-0.8	14	24	26	16	15	0.714286	0.857143	0.142857	0.0714286
	ARTHROPATHY, OTHER SPECIFIED, INVOLVING MULTIPLE SITES	45	32	44	36	31	-0.288889	-0.0222222	-0.2	-0.311111	262	185	292	242	197	-0.293893	0.114504	-0.0763359	-0.248092
	ARTHROPATHY, OTHER SPECIFIED, INVOLVING OTHER SPECIFIED SITES	1	5	2	3		4	1	2		9	28	26	15		2.11111	1.88889	0.666667
	ARTHROPATHY, OTHER SPECIFIED, INVOLVING SHOULDER REGION	71	55	70	39	70	-0.225352	-0.0140845	-0.450704	-0.0140845	443	357	284	218	514	-0.194131	-0.358916	-0.507901	0.160271
	ARTHROPATHY, OTHER SPECIFIED, NO SITE SPECIFIED	5	4	3	7	6	-0.2	-0.4	0.4	0.2	12	34	12	22	33	1.83333	0	0.833333	1.75
	ARTHROPATHY, SITE UNSPECIFIED, ASSOCIATED WITH OTHER VIRAL DISEASES	1	3				2				4	9				1.25
	ARTHROPATHY, TRANSIENT, INVOLVING ANKLE AND FOOT		1	2	1							7	8	9
	ARTHROPATHY, TRANSIENT, INVOLVING HAND	7	2	5	4	1	-0.714286	-0.285714	-0.428571	-0.857143	54	7	22	15	4	-0.87037	-0.592593	-0.722222	-0.925926
	ARTHROPATHY, TRANSIENT, INVOLVING MULTIPLE SITES	1	2	3	1	2	1	2	0	1	4	11	22	4	28	1.75	4.5	0	6
	ARTHROPATHY, TRANSIENT, INVOLVING SHOULDER REGION	1		1	1	1		0	0	0	8		3	4	3		-0.625	-0.5	-0.625
	ARTHROPATHY, TRAUMATIC, INVOLVING ANKLE AND FOOT	7	7	10	10	11	0	0.428571	0.428571	0.571429	29	36	73	73	69	0.241379	1.51724	1.51724	1.37931
	ARTHROPATHY, TRAUMATIC, INVOLVING HAND	6	6	8	7	17	0	0.333333	0.166667	1.83333	37	21	44	55	146	-0.432432	0.189189	0.486486	2.94595
	ARTHROPATHY, TRAUMATIC, INVOLVING LOWER LEG	7	8			5	0.142857			-0.285714	37	42			39	0.135135			0.0540541
	ARTHROPATHY, TRAUMATIC, INVOLVING MULTIPLE SITES	14	27	14	24	13	0.928571	0	0.714286	-0.0714286	60	130	79	124	79	1.16667	0.316667	1.06667	0.316667
	ARTHROPATHY, UNSPECIFIED, INVOLVING ANKLE AND FOOT	8	11	13	6	15	0.375	0.625	-0.25	0.875	61	72	93	68	82	0.180328	0.52459	0.114754	0.344262
	ARTHROPATHY, UNSPECIFIED, INVOLVING FOREARM		1	1	3	2						2	4	12	9
	ARTHROPATHY, UNSPECIFIED, INVOLVING HAND	12	21	8	12	22	0.75	-0.333333	0	0.833333	63	139	72	72	104	1.20635	0.142857	0.142857	0.650794
	ARTHROPATHY, UNSPECIFIED, INVOLVING MULTIPLE SITES	51	59	53	46	40	0.156863	0.0392157	-0.0980392	-0.215686	282	318	300	221	353	0.12766	0.0638298	-0.216312	0.251773
	ARTHROPATHY, UNSPECIFIED, INVOLVING PELVIC REGION AND THIGH	5	4		4	1	-0.2		-0.2	-0.8	26	32		26	2	0.230769		0	-0.923077
	ARTHROPATHY, UNSPECIFIED, SITE UNSPECIFIED	28	21	18	26	26	-0.25	-0.357143	-0.0714286	-0.0714286	216	95	121	202	243	-0.560185	-0.439815	-0.0648148	0.125
	ARTICULAR CARTILAGE DISORDER INVOLVING HAND	2	1	1	1		-0.5	-0.5	-0.5		10	6	3	5		-0.4	-0.7	-0.5
	ARTICULAR CARTILAGE DISORDER, SITE UNSPECIFIED	1	1	3	1		0	2	0		3	8	23	1		1.66667	6.66667	-0.666667
	BEHCET'S SYNDROME ARTHROPATHY, INVOLVING LOWER LEG	1	1	1	1	1	0	0	0	0	3	3	6	1	0	0	1	-0.666667	-1
	BEHCET'S SYNDROME ARTHROPATHY, INVOLVING MULTIPLE SITES	17	30	20	19	16	0.764706	0.176471	0.117647	-0.0588235	88	60	80	80	72	-0.318182	-0.0909091	-0.0909091	-0.181818
	CHONDROCALCINOSIS DUE TO DICALCIUM PHOSPHATE CRYSTALS	6	7	8	2	4	0.166667	0.333333	-0.666667	-0.333333	22	63	50	8	26	1.86364	1.27273	-0.636364	0.181818
	CHONDROCALCINOSIS, CAUSE UNSPECIFIED	12	16	12	12	15	0.333333	0	0	0.25	31	37	89	37	60	0.193548	1.87097	0.193548	0.935484
	CHONDROCALCINOSIS, CAUSE UNSPECIFIED, INVOLVING MULTIPLE SITES	4	8	5	2	1	1	0.25	-0.5	-0.75	6	27	22	2	2	3.5	2.66667	-0.666667	-0.666667
	CHONDROCALCINOSIS, CAUSE UNSPECIFIED, INVOLVING OTHER SPECIFIED SITES	2	2	1		2	0	-0.5		0	5	22	4		8	3.4	-0.2		0.6
	CHONDROCALCINOSIS, DUE TO DICALCIUM PHOSPHATE CRYSTALS, INVOLVING MULTIPLE SITES	2			1	1			-0.5	-0.5	3			4	1			0.333333	-0.666667
	CHONDROCALCINOSIS, DUE TO PYROPHOSPHATE CRYSTALS, INVOLVING MULTIPLE SITES	3		1	2			-0.666667	-0.333333		21		25	8			0.190476	-0.619048
	CHONDROMALACIA OF PATELLA	118	84	76	103	83	-0.288136	-0.355932	-0.127119	-0.29661	577	350	391	337	321	-0.393414	-0.322357	-0.415945	-0.443674
	COLLAGEN DISEASE NOS	8	7	3	2	9	-0.125	-0.625	-0.75	0.125	48	46	10	6	50	-0.0416667	-0.791667	-0.875	0.0416667
	CONNECTIVE TISSUE DIFFUSE DISEASES, OTHER SPECIFIED	58	84	58	62	51	0.448276	0	0.0689655	-0.12069	295	358	132	325	173	0.213559	-0.552542	0.101695	-0.413559
	CONTRACTURE OF ANKLE AND FOOT JOINT	20	11	28	26	24	-0.45	0.4	0.3	0.2	84	49	98	124	118	-0.416667	0.166667	0.47619	0.404762
	CONTRACTURE OF HAND JOINT	48	26	49	46	42	-0.458333	0.0208333	-0.0416667	-0.125	232	124	227	212	194	-0.465517	-0.0215517	-0.0862069	-0.163793
	CONTRACTURE OF JOINT OF MULTIPLE SITES	19	13	12	8	11	-0.315789	-0.368421	-0.578947	-0.421053	51	31	36	34	38	-0.392157	-0.294118	-0.333333	-0.254902
	CONTRACTURE OF JOINT OF OTHER SPECIFIED SITES	6	1	4	6	4	-0.833333	-0.333333	0	-0.333333	16	5	26	39	29	-0.6875	0.625	1.4375	0.8125
	CONTRACTURE OF JOINT OF PELVIC REGION AND THIGH	1	4	2	1	1	3	1	0	0	1	11	6	1	2	10	5	0	1
	CONTRACTURE OF JOINT OF SHOULDER REGION	19	15	9	6	12	-0.210526	-0.526316	-0.684211	-0.368421	88	55	76	37	44	-0.375	-0.136364	-0.579545	-0.5
	CONTRACTURE OF LOWER LEG JOINT	15	12	14	9	14	-0.2	-0.0666667	-0.4	-0.0666667	96	56	27	33	57	-0.416667	-0.71875	-0.65625	-0.40625
	CONTRACTURE OF UPPER ARM JOINT	3	8	4	9	4	1.66667	0.333333	2	0.333333	10	44	9	38	13	3.4	-0.1	2.8	0.3
	CREST SYNDROME [CALCINOSIS, RAYNAUD'S PHENOMENON, ESOPHAGEAL DYSMOTILITY, SCLERODACTYLY, TELANGIECTASIA]	24	18	14	13	17	-0.25	-0.416667	-0.458333	-0.291667	121	74	57	37	134	-0.38843	-0.528926	-0.694215	0.107438
	CROHN'S DISEASE SACROILIITIS	155	200	185	153	187	0.290323	0.193548	-0.0129032	0.206452	821	843	736	643	742	0.0267966	-0.103532	-0.216809	-0.0962241
	DERMATOMYOSITIS	125	70	142	126	121	-0.44	0.136	0.008	-0.032	770	385	761	754	681	-0.5	-0.0116883	-0.0207792	-0.115584
	DIFFICULTY IN WALKING INVOLVING ANKLE AND FOOT JOINT	85	44	46	50	60	-0.482353	-0.458824	-0.411765	-0.294118	243	123	197	197	188	-0.493827	-0.1893	-0.1893	-0.226337
	DIFFICULTY IN WALKING INVOLVING JOINT OF MULTIPLE SITES	44	40	53	42	62	-0.0909091	0.204545	-0.0454545	0.409091	225	118	262	181	306	-0.475556	0.164444	-0.195556	0.36
	DIFFICULTY IN WALKING INVOLVING JOINT OF OTHER SPECIFIED SITES	12	16	16	25	22	0.333333	0.333333	1.08333	0.833333	53	55	70	163	247	0.0377358	0.320755	2.07547	3.66038
	DIFFICULTY IN WALKING INVOLVING JOINT OF PELVIC REGION AND THIGH	2	6	3	6	6	2	0.5	2	2	50	20	26	18	40	-0.6	-0.48	-0.64	-0.2
	DIFFICULTY IN WALKING INVOLVING JOINT, SITE UNSPECIFIED	16	9	16	16	20	-0.4375	0	0	0.25	91	19	88	100	139	-0.791209	-0.032967	0.0989011	0.527473
	DIFFICULTY IN WALKING INVOLVING LOWER LEG JOINT	18	15	17	24	30	-0.166667	-0.0555556	0.333333	0.666667	114	35	84	174	155	-0.692982	-0.263158	0.526316	0.359649
	DISCOID MENISCUS KNEE	10	14	10	5	6	0.4	0	-0.5	-0.4	53	61	44	31	27	0.150943	-0.169811	-0.415094	-0.490566
	DISSEMINATED LUPUS ERYTHEMATOSUS	6	12	11	9	8	1	0.833333	0.5	0.333333	20	30	64	93	24	0.5	2.2	3.65	0.2
	EFFUSION OF ANKLE AND FOOT JOINT	16	5	12	9	11	-0.6875	-0.25	-0.4375	-0.3125	83	40	51	33	49	-0.518072	-0.385542	-0.60241	-0.409639
	EFFUSION OF JOINT OF OTHER SPECIFIED SITES	1	2	1	1	2	1	0	0	1	8	24	4	3	3	2	-0.5	-0.625	-0.625
	EFFUSION OF KNEE	67	82	64	59	65	0.223881	-0.0447761	-0.119403	-0.0298507	423	418	333	263	353	-0.0118203	-0.212766	-0.378251	-0.165485
	EOSINOPHILIA MYALGIA SYNDROME	13	2	12	27	11	-0.846154	-0.0769231	1.07692	-0.153846	70	11	55	154	35	-0.842857	-0.214286	1.2	-0.5
	HEMARTHROSIS INVOLVING ANKLE AND FOOT	2	5		1		1.5		-0.5		11	72		6		5.54545		-0.454545
	HEMARTHROSIS INVOLVING LOWER LEG	8	12	4	5	6	0.5	-0.5	-0.375	-0.25	47	74	18	25	66	0.574468	-0.617021	-0.468085	0.404255
	HEMARTHROSIS INVOLVING PELVIC REGION AND THIGH	1		1	1			0	0		2		1	6			-0.5	2
	ILIOPSOAS TENDINITIS [SNAPPING HIP SYNDROME]	17	8	13	7	16	-0.529412	-0.235294	-0.588235	-0.0588235	93	47	77	29	97	-0.494624	-0.172043	-0.688172	0.0430108
	INFECTIVE ARTHRITIS, UNSPECIFIED, INVOLVING ANKLE AND FOOT	2	3	2		5	0.5	0		1.5	9	6	1		25	-0.333333	-0.888889		1.77778
	INFECTIVE ARTHRITIS, UNSPECIFIED, INVOLVING HAND	2	1	2	1		-0.5	0	-0.5		15	6	13	6		-0.6	-0.133333	-0.6
	INFECTIVE ARTHRITIS, UNSPECIFIED, INVOLVING LOWER LEG	5	1	1	3	2	-0.8	-0.8	-0.4	-0.6	23	17	3	10	15	-0.26087	-0.869565	-0.565217	-0.347826
	INFECTIVE ARTHRITIS, UNSPECIFIED, INVOLVING MULTIPLE SITES	1	1	1	1		0	0	0		5	0	11	5		-1	1.2	0
	INTRACTABLE PAIN	7477	7052	7143	6554	6186	-0.056841	-0.0446703	-0.123445	-0.172663	28394	25339	26236	24492	22690	-0.107593	-0.076002	-0.137423	-0.200888
	INTRACTABLE PAIN SECONDARY TO MALIGNANCY	2566	2559	2482	1909	1903	-0.00272798	-0.0327358	-0.256041	-0.258379	11058	10240	9226	7818	7708	-0.0739736	-0.165672	-0.293001	-0.302948
	JOINT DERANGEMENT, UNSPECIFIED, ANKLE AND FOOT JOINT	6	2	4	5	3	-0.666667	-0.333333	-0.166667	-0.5	54	5	25	23	8	-0.907407	-0.537037	-0.574074	-0.851852
	JOINT DERANGEMENT, UNSPECIFIED, HAND JOINT	4	8	7	7	7	1	0.75	0.75	0.75	44	36	34	47	50	-0.181818	-0.227273	0.0681818	0.136364
	JOINT DERANGEMENT, UNSPECIFIED, OTHER SPECIFIED SITES	18	13	8	4	9	-0.277778	-0.555556	-0.777778	-0.5	166	114	83	24	99	-0.313253	-0.5	-0.855422	-0.403614
	JOINT DERANGEMENT, UNSPECIFIED, PELVIC REGION AND THIGH		5	1	3							44	13	16
	JOINT DERANGEMENT, UNSPECIFIED, SHOULDER REGION	3	6	5	9	6	1	0.666667	2	1	33	17	34	35	30	-0.484848	0.030303	0.0606061	-0.0909091
	JOINT DERANGEMENT, UNSPECIFIED, SITE UNSPECIFIED		2	1	2	1						20	2	11	8
	JOINT DISORDER, UNSPECIFIED, ANKLE AND FOOT JOINT	25	18	16	21	15	-0.28	-0.36	-0.16	-0.4	109	103	82	105	72	-0.0550459	-0.247706	-0.0366972	-0.33945
	JOINT DISORDER, UNSPECIFIED, HAND JOINT	56	26	30	31	42	-0.535714	-0.464286	-0.446429	-0.25	176	93	192	200	162	-0.471591	0.0909091	0.136364	-0.0795455
	JOINT DISORDER, UNSPECIFIED, LOWER LEG JOINT	3	3	10	7	2	0	2.33333	1.33333	-0.333333	22	18	97	32	27	-0.181818	3.40909	0.454545	0.227273
	JOINT DISORDER, UNSPECIFIED, MULTIPLE SITES	15	24	18	15	20	0.6	0.2	0	0.333333	102	130	106	152	146	0.27451	0.0392157	0.490196	0.431373
	JOINT DISORDER, UNSPECIFIED, OTHER SPECIFIED SITES	5	2	10	2	15	-0.6	1	-0.6	2	58	19	47	6	84	-0.672414	-0.189655	-0.896552	0.448276
	JOINT DISORDER, UNSPECIFIED, SHOULDER REGION	51	31	78	69	85	-0.392157	0.529412	0.352941	0.666667	348	143	320	331	455	-0.58908	-0.0804598	-0.0488506	0.307471
	JOINT DISORDER, UNSPECIFIED, SITE UNSPECIFIED	7	7	6	2	8	0	-0.142857	-0.714286	0.142857	40	36	50	10	55	-0.1	0.25	-0.75	0.375
	JOINT DISORDERS, OTHER SPECIFIED, ANKLE AND FOOT JOINT	18	3	7	4	3	-0.833333	-0.611111	-0.777778	-0.833333	144	30	31	25	18	-0.791667	-0.784722	-0.826389	-0.875
	JOINT DISORDERS, OTHER SPECIFIED, HAND JOINT	1	2	2	5	5	1	1	4	4	5	17	8	16	16	2.4	0.6	2.2	2.2
	JOINT DISORDERS, OTHER SPECIFIED, MULTIPLE SITES	28	30	23	48	39	0.0714286	-0.178571	0.714286	0.392857	139	184	96	342	200	0.323741	-0.309353	1.46043	0.438849
	JOINT DISORDERS, OTHER SPECIFIED, SHOULDER REGION	5	13	3	5	8	1.6	-0.4	0	0.6	18	108	5	40	36	5	-0.722222	1.22222	1
	JOINT OTHER REFERABLE SYMPTOMS, ANKLE AND FOOT JOINT	2	1	3	1	1	-0.5	0.5	-0.5	-0.5	20	7	8	11	11	-0.65	-0.6	-0.45	-0.45
	KERATOCONJUNCTIVITIS SICCA	9	8	10	14	15	-0.111111	0.111111	0.555556	0.666667	45	29	44	53	71	-0.355556	-0.0222222	0.177778	0.577778
	KNEE INTERNAL DERANGEMENT, OTHER	310	288	256	247	257	-0.0709677	-0.174194	-0.203226	-0.170968	1587	1276	1043	1008	1288	-0.195967	-0.342785	-0.364839	-0.188406
	KNEE INTERNAL DERANGEMENT, UNSPECIFIED	78	82	98	88	80	0.0512821	0.25641	0.128205	0.025641	419	469	535	407	374	0.119332	0.27685	-0.0286396	-0.107399
	LATERAL COLLATERAL LIGAMENT OLD DISRUPTION	3	9	2	4	5	2	-0.333333	0.333333	0.666667	20	30	4	14	17	0.5	-0.8	-0.3	-0.15
	LATERAL MENISCUS BUCKET HANDLE TEAR	18	19	13	16	17	0.0555556	-0.277778	-0.111111	-0.0555556	54	93	71	72	95	0.722222	0.314815	0.333333	0.759259
	LATERAL MENISCUS DERANGEMENT OF ANTERIOR HORN	22	12	9	20	13	-0.454545	-0.590909	-0.0909091	-0.409091	115	61	56	93	61	-0.469565	-0.513043	-0.191304	-0.469565
	LATERAL MENISCUS DERANGEMENT OF POSTERIOR HORN	24	11	21	25	17	-0.541667	-0.125	0.0416667	-0.291667	103	56	73	83	95	-0.456311	-0.291262	-0.194175	-0.0776699
	LATERAL MENISCUS DERANGEMENT, OTHER	34	26	38	52	34	-0.235294	0.117647	0.529412	0	147	107	189	233	160	-0.272109	0.285714	0.585034	0.0884354
	LATERAL MENISCUS DERANGEMENT, UNSPECIFIED	25	35	21	37	38	0.4	-0.16	0.48	0.52	148	159	90	288	208	0.0743243	-0.391892	0.945946	0.405405
	LIGAMENTS OF KNEE OLD DISRUPTION, OTHER	4	4	10	12	19	0	1.5	2	3.75	20	24	27	83	81	0.2	0.35	3.15	3.05
	LOCKED KNEE	14	12	6	15	9	-0.142857	-0.571429	0.0714286	-0.357143	58	89	46	131	53	0.534483	-0.206897	1.25862	-0.0862069
	LOOSE BODY IN ANKLE AND FOOT JOINT		1	1								7	26
	LOOSE BODY IN KNEE	6	2	3	6	5	-0.666667	-0.5	0	-0.166667	36	11	16	22	24	-0.694444	-0.555556	-0.388889	-0.333333
	MALAR RASH	18	13	12	12	23	-0.277778	-0.333333	-0.333333	0.277778	134	70	72	77	95	-0.477612	-0.462687	-0.425373	-0.291045
	MEDIAL COLLATERAL LIGAMENT OLD DISRUPTION	9	8	5	4	6	-0.111111	-0.444444	-0.555556	-0.333333	71	79	38	20	18	0.112676	-0.464789	-0.71831	-0.746479
	MEDIAL MENISCUS DERANGEMENT OF ANTERIOR HORN	36	26	14	16	22	-0.277778	-0.611111	-0.555556	-0.388889	180	132	65	93	103	-0.266667	-0.638889	-0.483333	-0.427778
	MEDIAL MENISCUS DERANGEMENT OF POSTERIOR HORN	171	130	158	171	164	-0.239766	-0.0760234	0	-0.0409357	1013	570	643	783	755	-0.437315	-0.365252	-0.227048	-0.254689
	MEDIAL MENISCUS DERANGEMENT, OTHER AND UNSPECIFIED	216	195	171	201	204	-0.0972222	-0.208333	-0.0694444	-0.0555556	1155	917	824	991	1087	-0.206061	-0.28658	-0.141991	-0.0588745
	MEDIAL MENISCUS OLD BUCKET HANDLE TEAR	34	33	27	28	24	-0.0294118	-0.205882	-0.176471	-0.294118	174	110	98	150	102	-0.367816	-0.436782	-0.137931	-0.413793
	MENISCUS DERANGEMENT, NOT ELSEWHERE CLASSIFIED	195	145	185	203	216	-0.25641	-0.0512821	0.0410256	0.107692	949	649	1064	1139	1123	-0.316122	0.12118	0.200211	0.183351
	MONOARTHRITIS, UNSPECIFIED, INVOLVING ANKLE AND FOOT	85	69	76	56	67	-0.188235	-0.105882	-0.341176	-0.211765	636	492	590	370	477	-0.226415	-0.072327	-0.418239	-0.25
	MONOARTHRITIS, UNSPECIFIED, INVOLVING HAND	155	85	65	78	91	-0.451613	-0.580645	-0.496774	-0.412903	964	587	484	534	590	-0.391079	-0.497925	-0.446058	-0.387967
	MONOARTHRITIS, UNSPECIFIED, INVOLVING LOWER LEG	80	81	58	42	67	0.0125	-0.275	-0.475	-0.1625	509	492	371	346	504	-0.0333988	-0.27112	-0.320236	-0.00982318
	MONOARTHRITIS, UNSPECIFIED, INVOLVING OTHER SPECIFIED SITES	20	8	11	12	18	-0.6	-0.45	-0.4	-0.1	132	73	67	87	162	-0.44697	-0.492424	-0.340909	0.227273
	MONOARTHRITIS, UNSPECIFIED, INVOLVING PELVIC REGION AND THIGH		2			1						17			9
	MONOARTHRITIS, UNSPECIFIED, INVOLVING SHOULDER REGION	7	12	19	18	11	0.714286	1.71429	1.57143	0.571429	34	52	88	72	78	0.529412	1.58824	1.11765	1.29412
	MONOARTHRITIS, UNSPECIFIED, SITE UNSPECIFIED	35	22	16	30	11	-0.371429	-0.542857	-0.142857	-0.685714	342	135	125	214	86	-0.605263	-0.634503	-0.374269	-0.748538
	OSTEOARTHROSIS[-ITIS] INVOLVING OR WITH MENTION OF MORE THAN ONE SITE, BUT NOT SPECIFIED AS GENERALIZED	747	599	728	642	750	-0.198126	-0.0254351	-0.140562	0.00401606	3867	2587	3462	3134	3387	-0.331006	-0.104732	-0.189553	-0.124127
	OSTEOARTHROSIS[-ITIS] INVOLVING OR WITH MENTION OF MORE THAN ONE SITE, BUT NOT SPECIFIED AS GENERALIZED, AND INVOLVING UNSPECIFIED SITE	155	142	151	164	163	-0.083871	-0.0258065	0.0580645	0.0516129	865	703	699	866	848	-0.187283	-0.191908	0.00115607	-0.0196532
	OSTEOARTHROSIS[-ITIS], GENERALIZED, INVOLVING HAND	712	690	652	602	650	-0.0308989	-0.0842697	-0.154494	-0.0870787	3482	3385	3413	3035	3191	-0.0278576	-0.0198162	-0.128374	-0.0835727
	OSTEOARTHROSIS[-ITIS], GENERALIZED, INVOLVING MULTIPLE SITES	1515	1400	1470	1299	1388	-0.0759076	-0.029703	-0.142574	-0.0838284	7553	6248	6853	5754	6429	-0.172779	-0.0926784	-0.238184	-0.148815
	OSTEOARTHROSIS[-ITIS], LOCALIZED, NOT SPECIFIED WHETHER PRIMARY OR SECONDARY, INVOLVING ANKLE AND FOOT	222	209	172	192	201	-0.0585586	-0.225225	-0.135135	-0.0945946	1082	1065	678	834	790	-0.0157116	-0.373383	-0.229205	-0.269871
	OSTEOARTHROSIS[-ITIS], LOCALIZED, NOT SPECIFIED WHETHER PRIMARY OR SECONDARY, INVOLVING FOREARM	13	15	13	6	18	0.153846	0	-0.538462	0.384615	50	70	73	21	98	0.4	0.46	-0.58	0.96
	OSTEOARTHROSIS[-ITIS], LOCALIZED, NOT SPECIFIED WHETHER PRIMARY OR SECONDARY, INVOLVING HAND	157	151	154	169	168	-0.0382166	-0.0191083	0.0764331	0.0700637	859	769	802	924	970	-0.104773	-0.0663562	0.0756694	0.12922
	OSTEOARTHROSIS[-ITIS], LOCALIZED, NOT SPECIFIED WHETHER PRIMARY OR SECONDARY, INVOLVING LOWER LEG(KNEE)	2388	2203	2315	2358	2613	-0.0774707	-0.0305695	-0.0125628	0.0942211	10629	8990	10164	10532	11151	-0.154201	-0.0437482	-0.00912598	0.0491109
	OSTEOARTHROSIS[-ITIS], LOCALIZED, NOT SPECIFIED WHETHER PRIMARY OR SECONDARY, INVOLVING PELVIC REGION AND THIGH	152	211	202	239	242	0.388158	0.328947	0.572368	0.592105	813	942	831	1111	1210	0.158672	0.0221402	0.366544	0.488315
	OSTEOARTHROSIS[-ITIS], LOCALIZED, NOT SPECIFIED WHETHER PRIMARY OR SECONDARY, INVOLVING SHOULDER REGION	77	83	79	80	59	0.0779221	0.025974	0.038961	-0.233766	411	381	412	465	242	-0.0729927	0.00243309	0.131387	-0.411192
	OSTEOARTHROSIS[-ITIS], LOCALIZED, NOT SPECIFIED WHETHER PRIMARY OR SECONDARY, INVOLVING UPPER ARM	10	3	3	6	6	-0.7	-0.7	-0.4	-0.4	54	10	16	30	31	-0.814815	-0.703704	-0.444444	-0.425926
	OSTEOARTHROSIS[-ITIS], LOCALIZED, PRIMARY, INVOLVING ANKLE AND FOOT	102	91	82	69	78	-0.107843	-0.196078	-0.323529	-0.235294	439	426	358	342	400	-0.0296128	-0.18451	-0.220957	-0.0888383
	OSTEOARTHROSIS[-ITIS], LOCALIZED, PRIMARY, INVOLVING FOREARM	8	1	3	1	4	-0.875	-0.625	-0.875	-0.5	52	3	11	0	36	-0.942308	-0.788462	-1	-0.307692
	OSTEOARTHROSIS[-ITIS], LOCALIZED, PRIMARY, INVOLVING HAND	164	157	162	177	166	-0.0426829	-0.0121951	0.0792683	0.0121951	915	764	760	1009	729	-0.165027	-0.169399	0.102732	-0.203279
	OSTEOARTHROSIS[-ITIS], LOCALIZED, PRIMARY, INVOLVING LOWER LEG(KNEE)[GONARTHROSIS]	4342	3856	3602	3401	3080	-0.11193	-0.170428	-0.21672	-0.290649	18990	15521	14996	14123	13206	-0.182675	-0.210321	-0.256293	-0.304581
	OSTEOARTHROSIS[-ITIS], LOCALIZED, PRIMARY, INVOLVING OTHER SPECIFIED SITES	169	184	211	192	217	0.0887574	0.248521	0.136095	0.284024	799	799	878	795	887	0	0.0988736	-0.00500626	0.110138
	OSTEOARTHROSIS[-ITIS], LOCALIZED, PRIMARY, INVOLVING PELVIC REGION/THIGH/HIP	580	548	529	536	602	-0.0551724	-0.087931	-0.0758621	0.037931	2747	2936	2479	2538	3230	0.0688023	-0.097561	-0.076083	0.175828
	OSTEOARTHROSIS[-ITIS], LOCALIZED, PRIMARY, INVOLVING SHOULDER REGION	35	47	34	37	23	0.342857	-0.0285714	0.0571429	-0.342857	142	181	139	155	82	0.274648	-0.0211268	0.0915493	-0.422535
	OSTEOARTHROSIS[-ITIS], LOCALIZED, PRIMARY, INVOLVING UPPER ARM	8	4	6	5	3	-0.5	-0.25	-0.375	-0.625	60	7	43	14	14	-0.883333	-0.283333	-0.766667	-0.766667
	OSTEOARTHROSIS[-ITIS], LOCALIZED, SECONDARY, INVOLVING ANKLE AND FOOT	48	57	61	45	62	0.1875	0.270833	-0.0625	0.291667	235	238	290	216	286	0.012766	0.234043	-0.0808511	0.217021
	OSTEOARTHROSIS[-ITIS], LOCALIZED, SECONDARY, INVOLVING HAND	45	48	29	33	27	0.0666667	-0.355556	-0.266667	-0.4	196	147	108	160	128	-0.25	-0.44898	-0.183673	-0.346939
	OSTEOARTHROSIS[-ITIS], LOCALIZED, SECONDARY, INVOLVING LOWER LEG(KNEE)	886	768	639	642	573	-0.133183	-0.278781	-0.275395	-0.353273	3617	2844	2502	2718	2335	-0.213713	-0.308267	-0.248549	-0.354437
	OSTEOARTHROSIS[-ITIS], LOCALIZED, SECONDARY, INVOLVING OTHER SPECIFIED SITES	19	12	15	7	3	-0.368421	-0.210526	-0.631579	-0.842105	57	34	51	26	6	-0.403509	-0.105263	-0.54386	-0.894737
	OSTEOARTHROSIS[-ITIS], LOCALIZED, SECONDARY, INVOLVING SHOULDER REGION	25	14	28	22	19	-0.44	0.12	-0.12	-0.24	105	42	118	85	93	-0.6	0.12381	-0.190476	-0.114286
	OSTEOARTHROSIS[-ITIS], LOCALIZED, SECONDARY, INVOLVING UPPER ARM	3	5	6		2	0.666667	1		-0.333333	4	9	13		27	1.25	2.25		5.75
	OSTEOARTHROSIS[-ITIS], UNSPECIFIED WHETHER GENERALIZED OR LOCALIZED, INVOLVING ANKLE AND FOOT	13	8	16	17	4	-0.384615	0.230769	0.307692	-0.692308	75	38	140	67	23	-0.493333	0.866667	-0.106667	-0.693333
	OSTEOARTHROSIS[-ITIS], UNSPECIFIED WHETHER GENERALIZED OR LOCALIZED, INVOLVING FOREARM		2									5
	OSTEOARTHROSIS[-ITIS], UNSPECIFIED WHETHER GENERALIZED OR LOCALIZED, INVOLVING HAND	22	14	22	27	5	-0.363636	0	0.227273	-0.772727	156	77	122	110	76	-0.50641	-0.217949	-0.294872	-0.512821
	OSTEOARTHROSIS[-ITIS], UNSPECIFIED WHETHER GENERALIZED OR LOCALIZED, INVOLVING LOWER LEG(KNEE)	193	139	189	202	271	-0.279793	-0.0207254	0.0466321	0.404145	1123	752	851	951	1230	-0.330365	-0.242208	-0.153161	0.0952805
	OSTEOARTHROSIS[-ITIS], UNSPECIFIED WHETHER GENERALIZED OR LOCALIZED, INVOLVING OTHER SPECIFIED SITES	9	12	7	11	11	0.333333	-0.222222	0.222222	0.222222	120	63	50	43	45	-0.475	-0.583333	-0.641667	-0.625
	OSTEOARTHROSIS[-ITIS], UNSPECIFIED WHETHER GENERALIZED OR LOCALIZED, INVOLVING PELVIC REGION AND THIGH	8	6	6	23	14	-0.25	-0.25	1.875	0.75	39	55	34	164	129	0.410256	-0.128205	3.20513	2.30769
	OSTEOARTHROSIS[-ITIS], UNSPECIFIED WHETHER GENERALIZED OR LOCALIZED, INVOLVING SHOULDER REGION	10	10	22	9	9	0	1.2	-0.1	-0.1	25	9	62	68	32	-0.64	1.48	1.72	0.28
	OSTEOARTHROSIS[-ITIS], UNSPECIFIED WHETHER GENERALIZED OR LOCALIZED, INVOLVING UNSPECIFIED SITE	10	12	19	31	22	0.2	0.9	2.1	1.2	51	77	124	203	133	0.509804	1.43137	2.98039	1.60784
	OSTEOARTHROSIS[-ITIS], UNSPECIFIED WHETHER GENERALIZED OR LOCALIZED, INVOLVING UPPER ARM	9	12	7	5	5	0.333333	-0.222222	-0.444444	-0.444444	19	28	62	11	10	0.473684	2.26316	-0.421053	-0.473684
	OTHER GENERAL DISEASES WITH ARTICULAR INVOLVEMENT	1	1				0				6	18				2
	OTHER JOINT DERANGEMENT, NOT ELSEWHERE CLASSIFIED, INVOLVING ANKLE AND FOOT		3									19
	OTHER JOINT DERANGEMENT, NOT ELSEWHERE CLASSIFIED, INVOLVING HAND	1	1				0				15	6				-0.6
	OTHER JOINT DERANGEMENT, NOT ELSEWHERE CLASSIFIED, INVOLVING PELVIC REGION AND THIGH.HIP INSTABILITY	9	8	5	3	8	-0.111111	-0.444444	-0.666667	-0.111111	68	29	19	37	50	-0.573529	-0.720588	-0.455882	-0.264706
	OTHER JOINT DERANGEMENT, NOT ELSEWHERE CLASSIFIED, INVOLVING SHOULDER REGION	17	21	8	17	5	0.235294	-0.529412	0	-0.705882	64	104	40	65	32	0.625	-0.375	0.015625	-0.5
	OTHER SPECIFIED CRYSTAL ARTHROPATHIES INVOLVING ANKLE AND FOOT					2									3
	PAIN IN JOINT [ARTHRALGIA] INVOLVING ANKLE AND FOOT	6941	6321	7282	7837	8190	-0.0893243	0.0491284	0.129088	0.179945	37914	33324	36826	41185	42446	-0.121063	-0.0286965	0.0862742	0.119534
	PAIN IN JOINT [ARTHRALGIA] INVOLVING FOREARM	441	442	503	429	516	0.00226757	0.14059	-0.0272109	0.170068	2536	2296	2644	2468	2982	-0.0946372	0.0425868	-0.0268139	0.175868
	PAIN IN JOINT [ARTHRALGIA] INVOLVING HAND	2178	2065	2265	2273	2610	-0.0518825	0.0399449	0.043618	0.198347	12819	12015	12413	13271	14754	-0.0627194	-0.0316717	0.0352602	0.150948
	PAIN IN JOINT [ARTHRALGIA] INVOLVING KNEE	8571	7393	8413	8111	1944	-0.13744	-0.0184343	-0.0536694	-0.773189	46414	37364	43869	43207	9878	-0.194984	-0.0548326	-0.0690955	-0.787176
	PAIN IN JOINT [ARTHRALGIA] INVOLVING LOWER LEG	2012	1681	1934	1892	2301	-0.164513	-0.0387674	-0.0596421	0.143638	11584	9207	11079	11181	13104	-0.205197	-0.0435946	-0.0347894	0.131215
	PAIN IN JOINT [ARTHRALGIA] INVOLVING MULTIPLE SITES	2595	2718	2830	2939	3159	0.0473988	0.0905588	0.132563	0.217341	16470	16205	17075	17738	19134	-0.0160899	0.0367335	0.0769885	0.161749
	PAIN IN JOINT [ARTHRALGIA] INVOLVING OTHER SPECIFIED SITES	729	682	782	831	1029	-0.0644719	0.0727023	0.139918	0.411523	4879	4432	4991	4985	6433	-0.0916171	0.0229555	0.0217258	0.318508
	PAIN IN JOINT [ARTHRALGIA] INVOLVING PELVIC REGION AND THIGH	608	576	632	685	805	-0.0526316	0.0394737	0.126645	0.324013	4071	3848	3750	4315	5028	-0.0547777	-0.0788504	0.0599361	0.235077
	PAIN IN JOINT [ARTHRALGIA] INVOLVING SHOULDER REGION	6338	5989	6218	6409	6448	-0.0550647	-0.0189334	0.0112023	0.0173556	33531	30710	32091	33749	33206	-0.0841311	-0.0429453	0.00650145	-0.00969252
	PAIN IN JOINT [ARTHRALGIA] INVOLVING UPPER ARM	795	816	959	777	823	0.0264151	0.206289	-0.0226415	0.0352201	4693	4760	5381	4571	4768	0.0142766	0.146601	-0.0259962	0.0159812
	PAIN IN JOINT [ARTHRALGIA] WRIST	1787	1765	1789	1729	2096	-0.0123111	0.00111919	-0.0324566	0.172916	9267	8811	9519	8820	11011	-0.0492069	0.0271933	-0.0482357	0.188195
	PALINDROMIC RHEUMATISM	32	41	48	38	64	0.28125	0.5	0.1875	1	210	159	301	170	423	-0.242857	0.433333	-0.190476	1.01429
	PALINDROMIC RHEUMATISM, SITE UNSPECIFIED	3	1	3	1	3	-0.666667	0	-0.666667	0	29	1	4	1	20	-0.965517	-0.862069	-0.965517	-0.310345
	PATHOLOGICAL DISLOCATION OF ANKLE AND FOOT JOINT	1	1	1	1		0	0	0		6	6	5	3		0	-0.166667	-0.5
	POLYARTHRITIS, JUVENILE CHRONIC	48	36	40	50	68	-0.25	-0.166667	0.0416667	0.416667	200	168	175	216	278	-0.16	-0.125	0.08	0.39
	POLYARTHROPATHY OR POLYARTHRITIS, UNSPECIFIED, INVOLVING ANKLE AND FOOT	121	108	103	76	54	-0.107438	-0.14876	-0.371901	-0.553719	489	526	527	440	322	0.0756646	0.0777096	-0.100204	-0.341513
	POLYARTHROPATHY OR POLYARTHRITIS, UNSPECIFIED, INVOLVING FOREARM	43	43	29	25	29	0	-0.325581	-0.418605	-0.325581	233	231	197	129	206	-0.00858369	-0.154506	-0.446352	-0.11588
	POLYARTHROPATHY OR POLYARTHRITIS, UNSPECIFIED, INVOLVING HAND	270	297	197	189	209	0.1	-0.27037	-0.3	-0.225926	1279	1471	1046	1194	1197	0.150117	-0.182174	-0.0664582	-0.0641126
	POLYARTHROPATHY OR POLYARTHRITIS, UNSPECIFIED, INVOLVING LOWER LEG	78	68	55	71	64	-0.128205	-0.294872	-0.0897436	-0.179487	442	321	291	428	367	-0.273756	-0.341629	-0.0316742	-0.169683
	POLYARTHROPATHY OR POLYARTHRITIS, UNSPECIFIED, INVOLVING MULTIPLE SITES	1120	1062	989	1047	1052	-0.0517857	-0.116964	-0.0651786	-0.0607143	6790	6230	5653	5856	6232	-0.0824742	-0.167452	-0.137555	-0.0821797
	POLYARTHROPATHY OR POLYARTHRITIS, UNSPECIFIED, INVOLVING OTHER SPECIFIED SITES	67	81	122	103	109	0.208955	0.820896	0.537313	0.626866	326	475	710	767	605	0.457055	1.17791	1.35276	0.855828
	POLYARTHROPATHY OR POLYARTHRITIS, UNSPECIFIED, INVOLVING PELVIC REGION AND THIGH	14	13	33	29	22	-0.0714286	1.35714	1.07143	0.571429	30	14	92	58	34	-0.533333	2.06667	0.933333	0.133333
	POLYARTHROPATHY OR POLYARTHRITIS, UNSPECIFIED, INVOLVING SHOULDER REGION	3	1	3	4	5	-0.666667	0	0.333333	0.666667	18	19	35	8	27	0.0555556	0.944444	-0.555556	0.5
	POLYARTHROPATHY OR POLYARTHRITIS, UNSPECIFIED, INVOLVING UPPER ARM	2	6	10	6	9	2	4	2	3.5	2	22	67	37	52	10	32.5	17.5	25
	POLYARTHROPATHY OR POLYARTHRITIS, UNSPECIFIED, SITE UNSPECIFIED	131	123	85	79	90	-0.0610687	-0.351145	-0.396947	-0.312977	764	793	429	494	506	0.0379581	-0.438482	-0.353403	-0.337696
	POLYARTHROPATHY, INFLAMMATORY, OTHER SPECIFIED	89	94	94	89	89	0.0561798	0.0561798	0	0	393	475	472	490	443	0.208651	0.201018	0.246819	0.127226
	POLYARTHROPATHY, INFLAMMATORY, UNSPECIFIED	174	171	173	165	202	-0.0172414	-0.00574713	-0.0517241	0.16092	801	659	806	769	978	-0.177278	0.0062422	-0.0399501	0.220974
	POLYARTICULAR JUVENILE RHEUMATOID ARTHRITIS, CHRONIC OR UNSPECIFIED	25	26	39	40	37	0.04	0.56	0.6	0.48	123	80	229	246	168	-0.349593	0.861789	1	0.365854
	POLYMYOSITIS	76	48	29	68	57	-0.368421	-0.618421	-0.105263	-0.25	423	209	111	240	207	-0.50591	-0.737589	-0.432624	-0.510638
	POLYMYOSITIS WITH SKIN INVOLVEMENT	5	1	1			-0.8	-0.8			28	5	2			-0.821429	-0.928571
	POSITIVE ANTI-DNA	20	19	17	10	15	-0.05	-0.15	-0.5	-0.25	104	78	54	54	74	-0.25	-0.480769	-0.480769	-0.288462
	POSITIVE ANTINUCLEAR ANTIBODY	150	171	121	99	70	0.14	-0.193333	-0.34	-0.533333	774	822	479	557	314	0.0620155	-0.381137	-0.280362	-0.594315
	POSTERIOR CRUCIATE LIGAMENT OLD DISRUPTION	10	5	5	8	6	-0.5	-0.5	-0.2	-0.4	67	38	13	42	28	-0.432836	-0.80597	-0.373134	-0.58209
	POSTRHEUMATIC ARTHROPATHY, CHRONIC	3	5		2	4	0.666667		-0.333333	0.333333	6	20		13	22	2.33333		1.16667	2.66667
	PYOGENIC [SEPTIC] ARTHRITIS INVOLVING ANKLE AND FOOT	4	1	6		9	-0.75	0.5		1.25	14	0	20		12	-1	0.428571		-0.142857
	PYOGENIC [SEPTIC] ARTHRITIS INVOLVING HAND	1	7	1	1	9	6	0	0	8	3	39	6	2	64	12	1	-0.333333	20.3333
	PYOGENIC [SEPTIC] ARTHRITIS INVOLVING LOWER LEG	35	18	10	25	17	-0.485714	-0.714286	-0.285714	-0.514286	220	97	79	153	131	-0.559091	-0.640909	-0.304545	-0.404545
	PYOGENIC [SEPTIC] ARTHRITIS INVOLVING OTHER SPECIFIED SITES	5	2	2	3		-0.6	-0.6	-0.4		34	32	10	20		-0.0588235	-0.705882	-0.411765
	PYOGENIC [SEPTIC] ARTHRITIS INVOLVING PELVIC REGION AND THIGH	8	2				-0.75				86	7				-0.918605
	PYOGENIC [SEPTIC] ARTHRITIS INVOLVING TOE	1		1	1			0	0		2		6	2			2	0
	RECURRENT DISLOCATION OF JOINT OF OTHER SPECIFIED SITES	3	1		1		-0.666667		-0.666667		6	10		1		0.666667		-0.833333
	RECURRENT DISLOCATION OF JOINT OF SHOULDER REGION	23	22	27	22	19	-0.0434783	0.173913	-0.0434783	-0.173913	176	100	173	138	60	-0.431818	-0.0170455	-0.215909	-0.659091
	RHEUMATOID ARTHRITIS	5549	5977	5878	5399	5671	0.077131	0.05929	-0.0270319	0.0219859	26409	25100	25425	23760	26669	-0.0495664	-0.03726	-0.100307	0.00984513
	RHEUMATOID ARTHRITIS AND OTHER INFLAMMATORY POLYARTHROPATHIES	1364	1361	1433	1288	1076	-0.00219941	0.0505865	-0.0557185	-0.211144	6133	5808	6189	5512	4369	-0.052992	0.00913093	-0.101256	-0.287624
	RHEUMATOID ARTHRITIS WITH SPLENOADENOMEGALY AND LEUKOPENIA		3	2	3							21	11	18
	RHEUMATOID ARTHRITIS WITH VISCERAL OR SYSTEMIC INVOLVEMENT, OTHER	36	61	68	68	38	0.694444	0.888889	0.888889	0.0555556	385	339	412	332	148	-0.119481	0.0701299	-0.137662	-0.615584
	RHEUMATOID ARTHRITIS, JUVENILE	153	147	114	131	148	-0.0392157	-0.254902	-0.143791	-0.0326797	607	504	524	517	612	-0.169687	-0.136738	-0.14827	0.00823723
	RHEUMATOID ARTHRITIS, JUVENILE, MONOARTICULAR	11	16	2	16	21	0.454545	-0.818182	0.454545	0.909091	46	116	12	122	84	1.52174	-0.73913	1.65217	0.826087
	RHEUMATOID ARTHRITIS, JUVENILE, PAUCIARTICULAR	26	22	16	31	58	-0.153846	-0.384615	0.192308	1.23077	103	141	50	139	233	0.368932	-0.514563	0.349515	1.26214
	RHEUMATOID ARTHRITIS, JUVENILE, POLYARTICULAR, ACUTE	20	23	16	8	15	0.15	-0.2	-0.6	-0.25	87	97	39	32	48	0.114943	-0.551724	-0.632184	-0.448276
	RHEUMATOID LUNG	5	6	4	14	18	0.2	-0.2	1.8	2.6	16	18	20	106	81	0.125	0.25	5.625	4.0625
	SCLERODERMA	535	545	504	503	512	0.0186916	-0.0579439	-0.0598131	-0.0429907	2694	2478	2809	2711	2486	-0.0801782	0.0426875	0.00631032	-0.0772086
	SICCA SYNDROME	44	47	67	76	75	0.0681818	0.522727	0.727273	0.704545	319	231	384	486	473	-0.275862	0.203762	0.523511	0.482759
	SJOGREN'S DISEASE/SYNDROME	297	338	331	344	370	0.138047	0.114478	0.158249	0.245791	1610	1536	1489	1884	1785	-0.0459627	-0.0751553	0.170186	0.108696
	STIFFNESS OF JOINT, NOT ELSEWHERE CLASSIFIED, INVOLVING ANKLE AND FOOT	1	9				8				1	57				56
	STIFFNESS OF JOINT, NOT ELSEWHERE CLASSIFIED, INVOLVING HAND	5	7	3	6	11	0.4	-0.4	0.2	1.2	15	41	26	29	103	1.73333	0.733333	0.933333	5.86667
	STIFFNESS OF JOINT, NOT ELSEWHERE CLASSIFIED, INVOLVING MULTIPLE SITES	4			2				-0.5		52			14				-0.730769
	STILL'S DISEASE,SYSTEMIC JUVENILE IDIOPATHIC ARTHRITIS (SJIA)	116	83	101	93	93	-0.284483	-0.12931	-0.198276	-0.198276	485	336	455	453	307	-0.307216	-0.0618557	-0.0659794	-0.36701
	SYSTEMIC LUPUS ERYTHEMATOSUS [SLE]	841	1082	915	852	843	0.286564	0.0879905	0.0130797	0.00237812	3890	4867	4101	4277	3845	0.251157	0.0542416	0.0994859	-0.0115681
	SYSTEMIC LUPUS ERYTHEMATOSUS [SLE] WITH KIDNEY INVOLVEMENT [LUPUS NEPHRITIS]	132	131	121	133	143	-0.00757576	-0.0833333	0.00757576	0.0833333	738	760	603	594	732	0.0298103	-0.182927	-0.195122	-0.00813008
	SYSTEMIC SCLEROSIS	142	165	162	201	201	0.161972	0.140845	0.415493	0.415493	760	775	764	842	946	0.0197368	0.00526316	0.107895	0.244737
	TRANSIENT SYNOVITIS OF HIP	9	4	4	8	3	-0.555556	-0.555556	-0.111111	-0.666667	55	25	25	78	11	-0.545455	-0.545455	0.418182	-0.8
	UNSPECIFIED CRYSTAL ARTHROPATHY		1	1								16	20
	UNSPECIFIED CRYSTAL ARTHROPATHY INVOLVING HAND	1									2
	UNSPECIFIED DIFFUSE CONNECTIVE TISSUE DISEASE		8	7	4	5						60	39	42	20
	VILLONODULAR SYNOVITIS INVOLVING ANKLE AND FOOT	1		2		1		1		0	18		16		23		-0.111111		0.277778
Chronic obstructive pulmonary disease AND allied conditions	ALLERGIC BRONCHITIS [REACTIVE AIRWAYS]	582	472	487	486	454	-0.189003	-0.16323	-0.164948	-0.219931	2833	2253	2197	2149	1910	-0.20473	-0.224497	-0.24144	-0.325803
	ASPIRIN INDUCED ASTHMA	1			4				3		4			36				8
	ASTHMA	14977	15208	14864	14100	14082	0.0154236	-0.0075449	-0.0585565	-0.0597583	57734	52827	53040	53145	52733	-0.0849932	-0.0813039	-0.0794852	-0.0866214
	ASTHMA (BRONCHIAL) (ALLERGIC)	3157	2872	2693	2398	2111	-0.0902756	-0.146975	-0.240418	-0.331327	12267	10010	9671	9203	7637	-0.18399	-0.211625	-0.249776	-0.377435
	ASTHMA EXACERBATION	994	596	759	863	934	-0.400402	-0.236419	-0.131791	-0.0603622	6715	3805	5288	6357	6697	-0.433358	-0.212509	-0.0533135	-0.00268057
	ASTHMA, UNSPECIFIED	842	840	782	708	688	-0.0023753	-0.0712589	-0.159145	-0.182898	3488	3066	3086	2942	3044	-0.120986	-0.115252	-0.156537	-0.127294
	ASTHMATIC(SPASTIC) BRONCHITIS	1626	1062	849	855	781	-0.346863	-0.47786	-0.47417	-0.51968	10715	6079	5049	5294	4693	-0.432664	-0.528791	-0.505926	-0.562016
	BIRD-FANCIERS' LUNG		1									9
	BRONCHIECTASIS	1071	1042	946	894	889	-0.0270775	-0.116713	-0.165266	-0.169935	6363	4946	5032	4882	5154	-0.222694	-0.209178	-0.232752	-0.190005
	BRONCHIECTASIS WITH ACUTE EXACERBATION	128	81	104	85	137	-0.367188	-0.1875	-0.335938	0.0703125	645	403	589	486	880	-0.375194	-0.0868217	-0.246512	0.364341
	BRONCHIECTASIS WITHOUT ACUTE EXACERBATION	44	34	30	36	69	-0.227273	-0.318182	-0.181818	0.568182	254	140	174	213	471	-0.448819	-0.314961	-0.161417	0.854331
	BRONCHITIS	17620	9239	11517	12347	14802	-0.475653	-0.346368	-0.299262	-0.159932	112280	53094	67500	74265	88450	-0.527129	-0.398824	-0.338573	-0.212237
	BRONCHITIS, CHRONIC [COPD - CHRONIC OBSTRUCTIVE PULMONARY DISEASE]	9676	8512	8098	8135	8190	-0.120298	-0.163084	-0.15926	-0.153576	48173	38676	38317	39377	40208	-0.197144	-0.204596	-0.182592	-0.165342
	BRONCHITIS, CHRONIC, OTHER	282	244	241	232	255	-0.134752	-0.14539	-0.177305	-0.0957447	1446	1202	1289	1070	1371	-0.168741	-0.108575	-0.260028	-0.0518672
	BRONCHITIS, CHRONIC, UNSPECIFIED	202	368	415	212	195	0.821782	1.05446	0.049505	-0.0346535	1092	1351	1677	1002	1031	0.237179	0.535714	-0.0824176	-0.0558608
	BRONCHITIS, MUCOPURULENT, CHRONIC	24	23	25	24	31	-0.0416667	0.0416667	0	0.291667	119	96	98	131	160	-0.193277	-0.176471	0.10084	0.344538
	BRONCHITIS, OBSTRUCTIVE, CHRONIC	614	718	746	410	486	0.169381	0.214984	-0.332248	-0.208469	3062	2622	3195	1685	2215	-0.143697	0.0434357	-0.449706	-0.276617
	BRONCHITIS, OBSTRUCTIVE, CHRONIC, WITH ACUTE EXACERBATION	326	210	208	203	209	-0.355828	-0.361963	-0.377301	-0.358896	1669	964	1187	1082	1129	-0.422409	-0.288796	-0.351708	-0.323547
	BRONCHITIS, OBSTRUCTIVE, CHRONIC, WITHOUT MENTION OF ACUTE EXACERBATION	58	112	119	58	47	0.931034	1.05172	0	-0.189655	273	337	521	316	248	0.234432	0.908425	0.157509	-0.0915751
	CHRONIC AIRWAY OBSTRUCTION, NOT ELSEWHERE CLASSIFIED	197	145	170	220	234	-0.263959	-0.137056	0.116751	0.187817	817	655	890	1022	1091	-0.198286	0.0893513	0.250918	0.335373
	CHRONIC OBSTRUCTIVE ASTHMA	1146	998	705	568	498	-0.129145	-0.384817	-0.504363	-0.565445	4952	3487	2763	2364	2228	-0.29584	-0.442044	-0.522617	-0.550081
	CHRONIC OBSTRUCTIVE ASTHMA WITH STATUS ASTHMATICUS	50	37	51	39	33	-0.26	0.02	-0.22	-0.34	180	88	174	105	137	-0.511111	-0.0333333	-0.416667	-0.238889
	CHRONIC OBSTRUCTIVE ASTHMA WITHOUT MENTION OF STATUS ASTHMATICUS	63	38	39	24	24	-0.396825	-0.380952	-0.619048	-0.619048	318	120	100	81	110	-0.622642	-0.685535	-0.745283	-0.654088
	COPD EXACERBATION	3903	2898	2837	2930	3111	-0.257494	-0.273123	-0.249295	-0.202921	22338	14616	15289	16429	18077	-0.345689	-0.315561	-0.264527	-0.190751
	COUGH VARIANT ASTHMA	921	656	938	1148	1265	-0.287731	0.0184582	0.246471	0.373507	4941	3111	4862	6017	6545	-0.37037	-0.0159887	0.21777	0.324631
	EMPHYSEMA	785	798	777	802	928	0.0165605	-0.0101911	0.0216561	0.182166	3336	3015	3643	3641	4167	-0.096223	0.0920264	0.0914269	0.249101
	EMPHYSEMATOUS BLEB [BULLAE]	27	32	33	46	30	0.185185	0.222222	0.703704	0.111111	104	173	126	288	175	0.663462	0.211538	1.76923	0.682692
	EXERCISE INDUCED ASTHMA	10	9	18	4	11	-0.1	0.8	-0.6	0.1	14	29	69	50	31	1.07143	3.92857	2.57143	1.21429
	EXERCISE INDUCED ASTHMA, WITHOUT MENTION OF STATUS ASTHMATICUS	1	1	2	1		0	1	0		2	19	11	10		8.5	4.5	4
	EXERCISE-INDUCED BRONCHOSPASM	4	3	3	2	2	-0.25	-0.25	-0.5	-0.5	18	13	20	9	4	-0.277778	0.111111	-0.5	-0.777778
	EXTRINSIC ALLERGIC ALVEOLITIS	1				5				4	46				60				0.304348
	EXTRINSIC ASTHMA WITH STATUS ASTHMATICUS	2		3	5	3		0.5	1.5	0.5	12		18	24	8		0.5	1	-0.333333
	EXTRINSIC ASTHMA WITHOUT MENTION OF STATUS ASTHMATICUS	11	7	12	13	8	-0.363636	0.0909091	0.181818	-0.272727	47	27	30	43	22	-0.425532	-0.361702	-0.0851064	-0.531915
	HYPERREACTIVE AIRWAYS DISEASE	178	126	200	225	205	-0.292135	0.123596	0.264045	0.151685	899	486	877	1262	1068	-0.459399	-0.0244716	0.403782	0.187987
	HYPERSENSITIVITY PNEUMONITIS [ UNSPECIFIED ALLERGIC ALVEOLITIS AND PNEUMONITIS ]	31	43	39	25	45	0.387097	0.258065	-0.193548	0.451613	152	247	180	160	343	0.625	0.184211	0.0526316	1.25658
	INTRINSIC ASTHMA	2	5	10	3	3	1.5	4	0.5	0.5	14	21	28	22	10	0.5	1	0.571429	-0.285714
	INTRINSIC ASTHMA WITH STATUS ASTHMATICUS			1									9
	OCCUPATIONAL ASTHMA	5	7	1		2	0.4	-0.8		-0.6	30	30	2		8	0	-0.933333		-0.733333
	OTHER EMPHYSEMA	13	17	15	21	32	0.307692	0.153846	0.615385	1.46154	70	94	42	86	214	0.342857	-0.4	0.228571	2.05714
	OTHER SPECIFIED ALLERGIC ALVEOLITIS AND PNEUMONITIS	6	6	2	1	12	0	-0.666667	-0.833333	1	76	38	18	6	92	-0.5	-0.763158	-0.921053	0.210526
	SIMPLE CHRONIC BRONCHITIS	19	16	20	35	27	-0.157895	0.0526316	0.842105	0.421053	102	27	84	117	86	-0.735294	-0.176471	0.147059	-0.156863
Contusion	BLACK EYE, NOT OTHERWISE SPECIFIED	1	2	1	2	1	1	0	1	0	5	16	2	9	6	2.2	-0.6	0.8	0.2
	CONTUSION OF ABDOMINAL WALL	277	234	216	183	235	-0.155235	-0.220217	-0.33935	-0.151625	1313	1021	1012	809	1077	-0.222391	-0.229246	-0.383854	-0.179741
	CONTUSION OF ANKLE	1415	1186	1365	1454	1476	-0.161837	-0.0353357	0.0275618	0.0431095	6578	5520	6363	6655	7155	-0.160839	-0.0326847	0.0117057	0.0877166
	CONTUSION OF ANKLE AND FOOT, EXCLUDING TOE(S)	2524	2052	2084	1980	1972	-0.187005	-0.174326	-0.215531	-0.2187	12692	10106	9002	9564	9049	-0.20375	-0.290734	-0.246454	-0.287031
	CONTUSION OF AXILLARY REGION	9	7	10	13	8	-0.222222	0.111111	0.444444	-0.111111	43	34	67	132	56	-0.209302	0.55814	2.06977	0.302326
	CONTUSION OF BACK	8582	6860	6564	7094	6784	-0.200653	-0.235143	-0.173386	-0.209508	39486	29804	28244	31408	30274	-0.245201	-0.284709	-0.204579	-0.233298
	CONTUSION OF BREAST	29	35	38	32	36	0.206897	0.310345	0.103448	0.241379	153	191	227	181	216	0.248366	0.48366	0.183007	0.411765
	CONTUSION OF BUTTOCK	278	188	226	239	291	-0.323741	-0.18705	-0.140288	0.0467626	1463	828	1112	1174	1488	-0.43404	-0.239918	-0.197539	0.0170882
	CONTUSION OF CHEEK	74	40	49	68	69	-0.459459	-0.337838	-0.0810811	-0.0675676	397	249	339	382	369	-0.372796	-0.146096	-0.0377834	-0.070529
	CONTUSION OF CHEST WALL	4040	3465	3883	3833	3691	-0.142327	-0.0388614	-0.0512376	-0.0863861	21026	16532	19234	19483	17940	-0.213735	-0.0852278	-0.0733853	-0.146771
	CONTUSION OF EAR (AURICLE)	63	45	55	57	57	-0.285714	-0.126984	-0.0952381	-0.0952381	298	237	288	324	288	-0.204698	-0.033557	0.0872483	-0.033557
	CONTUSION OF ELBOW	1122	933	940	962	986	-0.168449	-0.16221	-0.142602	-0.121212	5122	4117	4088	4351	4373	-0.196212	-0.201874	-0.150527	-0.146232
	CONTUSION OF ELBOW AND FOREARM	920	838	692	706	690	-0.0891304	-0.247826	-0.232609	-0.25	4211	3619	3067	3248	3416	-0.140584	-0.271669	-0.228687	-0.188791
	CONTUSION OF EYEBALL[TRAUMATIC HYPHEMA]	146	130	122	121	115	-0.109589	-0.164384	-0.171233	-0.212329	699	606	506	486	518	-0.133047	-0.276109	-0.304721	-0.258941
	CONTUSION OF EYELIDS AND PERIOCULAR AREA	284	193	190	219	220	-0.320423	-0.330986	-0.228873	-0.225352	1395	902	1023	1050	1026	-0.353405	-0.266667	-0.247312	-0.264516
	CONTUSION OF FINGER	4422	3395	3590	3884	3958	-0.232248	-0.18815	-0.121664	-0.10493	20333	15671	15993	17273	17730	-0.229282	-0.213446	-0.150494	-0.128018
	CONTUSION OF FOOT	3519	2952	3106	3136	3295	-0.161125	-0.117363	-0.108838	-0.0636544	16826	13927	14227	15036	15535	-0.172293	-0.154463	-0.106383	-0.0767265
	CONTUSION OF FOREARM	466	358	304	354	372	-0.23176	-0.347639	-0.240343	-0.201717	2148	1740	1297	1713	1743	-0.189944	-0.396182	-0.202514	-0.188547
	CONTUSION OF GENITAL ORGANS	23	17	12	16	26	-0.26087	-0.478261	-0.304348	0.130435	144	103	79	83	180	-0.284722	-0.451389	-0.423611	0.25
	CONTUSION OF GUM	36	34	25	22	26	-0.0555556	-0.305556	-0.388889	-0.277778	176	262	115	146	181	0.488636	-0.346591	-0.170455	0.0284091
	CONTUSION OF HAND(S)	4230	3452	3848	3867	4223	-0.183924	-0.0903073	-0.0858156	-0.00165485	19151	15178	16665	17263	18880	-0.207457	-0.12981	-0.0985849	-0.0141507
	CONTUSION OF HEAD	2727	2186	2297	2355	2576	-0.198387	-0.157682	-0.136414	-0.0553722	14364	11049	11144	12477	13019	-0.230785	-0.224172	-0.13137	-0.0936369
	CONTUSION OF HIP	384	307	359	335	361	-0.200521	-0.0651042	-0.127604	-0.0598958	1775	1313	1540	1388	1684	-0.260282	-0.132394	-0.218028	-0.0512676
	CONTUSION OF HIP AND THIGH	680	432	494	510	558	-0.364706	-0.273529	-0.25	-0.179412	3265	1894	2212	2566	2477	-0.419908	-0.322511	-0.214089	-0.241348
	CONTUSION OF INDEX		8		4	2						28		10	6
	CONTUSION OF INTERSCAPULAR REGION	17	5	3	8	9	-0.705882	-0.823529	-0.529412	-0.470588	99	32	17	50	68	-0.676768	-0.828283	-0.494949	-0.313131
	CONTUSION OF KNEE	3761	3109	3050	3364	3588	-0.173358	-0.189045	-0.105557	-0.0459984	18310	14517	14274	16330	17140	-0.207155	-0.220426	-0.108138	-0.0638995
	CONTUSION OF KNEE AND LOWER LEG	1934	1556	1452	1368	1478	-0.19545	-0.249224	-0.292658	-0.235781	8528	6833	6865	6593	6893	-0.198757	-0.195005	-0.2269	-0.191721
	CONTUSION OF LIP	90	55	51	73	59	-0.388889	-0.433333	-0.188889	-0.344444	489	198	206	344	312	-0.595092	-0.578732	-0.296524	-0.361963
	CONTUSION OF LOWER LEG	1658	1436	1530	1414	1425	-0.133896	-0.0772014	-0.147165	-0.140531	7779	6416	6763	6721	6656	-0.175215	-0.130608	-0.136007	-0.144363
	CONTUSION OF MANDIBULAR JOINT AREA	46	35	36	12	17	-0.23913	-0.217391	-0.73913	-0.630435	254	149	200	60	62	-0.413386	-0.212598	-0.76378	-0.755906
	CONTUSION OF MANDIBULAR JOINT AREA WITH HEMATOMA	9	3	7	7	8	-0.666667	-0.222222	-0.222222	-0.111111	43	17	35	26	47	-0.604651	-0.186047	-0.395349	0.0930233
	CONTUSION OF MULTIPLE SITES OF LOWER LIMB	85	80	55	55	69	-0.0588235	-0.352941	-0.352941	-0.188235	420	387	261	270	350	-0.0785714	-0.378571	-0.357143	-0.166667
	CONTUSION OF MULTIPLE SITES OF SHOULDER AND UPPER ARM	262	221	194	141	158	-0.156489	-0.259542	-0.461832	-0.396947	963	764	956	610	648	-0.206646	-0.00726895	-0.366563	-0.327103
	CONTUSION OF MULTIPLE SITES OF TRUNK	93	79	72	86	83	-0.150538	-0.225806	-0.0752688	-0.107527	565	446	368	507	539	-0.210619	-0.348673	-0.102655	-0.0460177
	CONTUSION OF MULTIPLE SITES OF UPPER LIMB	62	45	51	46	40	-0.274194	-0.177419	-0.258065	-0.354839	324	195	249	193	175	-0.398148	-0.231481	-0.404321	-0.459877
	CONTUSION OF MULTIPLE SITES, NOT ELSEWHERE CLASSIFIED	1030	756	797	868	746	-0.266019	-0.226214	-0.157282	-0.275728	5657	4128	4155	4679	3982	-0.270285	-0.265512	-0.172883	-0.296093
	CONTUSION OF NOSE	698	554	532	572	590	-0.206304	-0.237822	-0.180516	-0.154728	3318	2354	2634	2576	3000	-0.290536	-0.206148	-0.223629	-0.0958409
	CONTUSION OF ORBITAL TISSUES	35	27	30	24	23	-0.228571	-0.142857	-0.314286	-0.342857	177	155	176	120	122	-0.124294	-0.00564972	-0.322034	-0.310734
	CONTUSION OF PELVIC REGION	117	83	77	103	117	-0.290598	-0.34188	-0.119658	0	659	448	370	516	638	-0.320182	-0.438543	-0.216995	-0.0318665
	CONTUSION OF PENIS	12	7	5	13	5	-0.416667	-0.583333	0.0833333	-0.583333	73	45	40	63	14	-0.383562	-0.452055	-0.136986	-0.808219
	CONTUSION OF SCAPULAR REGION	5	5	7	8	18	0	0.4	0.6	2.6	50	47	25	62	93	-0.06	-0.5	0.24	0.86
	CONTUSION OF SHOULDER AND UPPER ARM	1502	1348	1250	1254	1276	-0.10253	-0.167776	-0.165113	-0.150466	6971	5779	5140	5647	5654	-0.170994	-0.26266	-0.18993	-0.188926
	CONTUSION OF SHOULDER REGION	1648	1531	1465	1504	1614	-0.0709951	-0.111044	-0.0873786	-0.0206311	7942	7170	6836	6651	7301	-0.0972047	-0.13926	-0.162554	-0.0807101
	CONTUSION OF TESTIS	28	23	15	15	18	-0.178571	-0.464286	-0.464286	-0.357143	123	100	85	102	85	-0.186992	-0.308943	-0.170732	-0.308943
	CONTUSION OF THIGH	107	100	100	88	117	-0.0654206	-0.0654206	-0.17757	0.0934579	493	469	457	321	608	-0.0486815	-0.0730223	-0.348884	0.233266
	CONTUSION OF THROAT	5		3	1	1		-0.4	-0.8	-0.8	60		19	3	21		-0.683333	-0.95	-0.65
	CONTUSION OF TOE	936	776	845	790	798	-0.17094	-0.0972222	-0.155983	-0.147436	4320	3353	3816	3810	3758	-0.223843	-0.116667	-0.118056	-0.130093
	CONTUSION OF UNSPECIFIED PART OF LOWER LIMB	110	65	64	44	58	-0.409091	-0.418182	-0.6	-0.472727	569	331	438	186	276	-0.418278	-0.230228	-0.673111	-0.514938
	CONTUSION OF UNSPECIFIED PART OF UPPER LIMB	86	43	56	48	46	-0.5	-0.348837	-0.44186	-0.465116	411	217	256	260	226	-0.472019	-0.377129	-0.367397	-0.450122
	CONTUSION OF UNSPECIFIED SITE	115	79	77	88	86	-0.313043	-0.330435	-0.234783	-0.252174	615	502	382	497	629	-0.18374	-0.378862	-0.19187	0.0227642
	CONTUSION OF UPPER ARM	236	195	192	150	166	-0.173729	-0.186441	-0.364407	-0.29661	1076	968	920	760	770	-0.100372	-0.144981	-0.29368	-0.284387
	CONTUSION OF VAGINA	1		1				0			4		6				0.5
	CONTUSION OF WRIST	1291	1174	1235	1090	1127	-0.0906274	-0.0433772	-0.155693	-0.127033	5783	5293	5443	4896	5038	-0.0847311	-0.058793	-0.153381	-0.128826
	CONTUSION OF WRIST AND HAND(S), EXCEPT FINGER(S) ALONE	1292	1072	1044	906	1022	-0.170279	-0.19195	-0.298762	-0.208978	5735	4820	4810	4540	4721	-0.159547	-0.16129	-0.20837	-0.176809
	CRUSHING INJURY OF ANKLE	8	9	7	19	33	0.125	-0.125	1.375	3.125	42	45	45	116	124	0.0714286	0.0714286	1.7619	1.95238
	CRUSHING INJURY OF ANKLE AND FOOT, EXCLUDING TOE(S) ALONE	32	4	24	58	36	-0.875	-0.25	0.8125	0.125	129	22	126	248	230	-0.829457	-0.0232558	0.922481	0.782946
	CRUSHING INJURY OF AXILLARY REGION		1	1								4	3
	CRUSHING INJURY OF BACK	2	12	15	15	9	5	6.5	6.5	3.5	9	28	86	42	62	2.11111	8.55556	3.66667	5.88889
	CRUSHING INJURY OF BUTTOCK	2			5				1.5		18			56				2.11111
	CRUSHING INJURY OF ELBOW AND FOREARM	6	2	2	6	2	-0.666667	-0.666667	0	-0.666667	36	0	8	22	4	-1	-0.777778	-0.388889	-0.888889
	CRUSHING INJURY OF FACE AND SCALP	4	5	4	9	1	0.25	0	1.25	-0.75	30	26	22	39	9	-0.133333	-0.266667	0.3	-0.7
	CRUSHING INJURY OF FACE, SCALP, AND NECK	3				2				-0.333333	6				7				0.166667
	CRUSHING INJURY OF FINGER(S)	152	145	123	140	131	-0.0460526	-0.190789	-0.0789474	-0.138158	609	641	571	687	579	0.0525452	-0.0623974	0.128079	-0.0492611
	CRUSHING INJURY OF FOOT	229	181	104	127	136	-0.209607	-0.545852	-0.445415	-0.406114	878	696	369	512	495	-0.207289	-0.579727	-0.416856	-0.436219
	CRUSHING INJURY OF FOREARM	6	8	6	3	4	0.333333	0	-0.5	-0.333333	41	34	24	19	10	-0.170732	-0.414634	-0.536585	-0.756098
	CRUSHING INJURY OF HAND(S)	121	81	144	137	166	-0.330579	0.190083	0.132231	0.371901	470	361	616	563	640	-0.231915	0.310638	0.197872	0.361702
	CRUSHING INJURY OF HIP	5	1	2		1	-0.8	-0.6		-0.8	4	6	7		3	0.5	0.75		-0.25
	CRUSHING INJURY OF KNEE	25	16	15	23	26	-0.36	-0.4	-0.08	0.04	108	48	64	98	169	-0.555556	-0.407407	-0.0925926	0.564815
	CRUSHING INJURY OF KNEE AND LOWER LEG	30	20	28	26	32	-0.333333	-0.0666667	-0.133333	0.0666667	116	74	112	209	164	-0.362069	-0.0344828	0.801724	0.413793
	CRUSHING INJURY OF LOWER LEG	35	45	28	43	35	0.285714	-0.2	0.228571	0	215	187	102	202	152	-0.130233	-0.525581	-0.0604651	-0.293023
	CRUSHING INJURY OF MULTIPLE AND UNSPECIFIED SITES	14	11	21	5	12	-0.214286	0.5	-0.642857	-0.142857	68	54	83	35	33	-0.205882	0.220588	-0.485294	-0.514706
	CRUSHING INJURY OF MULTIPLE SITES OF LOWER LIMB			2		1							12		13
	CRUSHING INJURY OF MULTIPLE SITES OF TRUNK	2	1				-0.5				6	7				0.166667
	CRUSHING INJURY OF MULTIPLE SITES OF UPPER ARM	1		2				1			11		6				-0.454545
	CRUSHING INJURY OF MULTIPLE SITES, NOT ELSEWHERE CLASSIFIED	1	2	11	3	1	1	10	2	0	7	12	62	14	4	0.714286	7.85714	1	-0.428571
	CRUSHING INJURY OF NECK	2	1		2	1	-0.5		0	-0.5	18	0		13	3	-1		-0.277778	-0.833333
	CRUSHING INJURY OF SHOULDER AND UPPER ARM	24	8	14	36	12	-0.666667	-0.416667	0.5	-0.5	67	21	26	63	46	-0.686567	-0.61194	-0.0597015	-0.313433
	CRUSHING INJURY OF TOE(S)	19	19	17	35	29	0	-0.105263	0.842105	0.526316	80	60	66	140	104	-0.25	-0.175	0.75	0.3
	CRUSHING INJURY OF TRUNK	1									5
	CRUSHING INJURY OF UNSPECIFIED SITE	1	2	3	6	1	1	2	5	0	4	11	21	16	3	1.75	4.25	3	-0.25
	CRUSHING INJURY OF UNSPECIFIED SITE OF LOWER LIMB	4	2				-0.5				2	4				1
	CRUSHING INJURY OF UPPER ARM	2	6	6	1		2	2	-0.5		6	14	62	2		1.33333	9.33333	-0.666667
	CRUSHING INJURY OF UPPER LIMB, MULTIPLE SITES	2			1				-0.5		14			8				-0.428571
	CRUSHING INJURY OF UPPER LIMB, UNSPECIFIED SITE		3		1							23		2
	CRUSHING INJURY OF WRIST	2	3	2	3	4	0.5	0	0.5	1	3	8	6	11	9	1.66667	1	2.66667	2
	CRUSHING INJURY OF WRIST AND HAND(S), EXCEPT FINGER(S) ALONE	8	6	14	6	8	-0.25	0.75	-0.25	0	19	28	24	29	46	0.473684	0.263158	0.526316	1.42105
	HEAD TRAUMATISM	1181	1018	1079	1045	1035	-0.138019	-0.0863675	-0.115157	-0.123624	6432	5241	5563	5631	5352	-0.185168	-0.135106	-0.124534	-0.16791
	SUBUNGUAL HEMATOMA (FINGER)	18	13	17	25	32	-0.277778	-0.0555556	0.388889	0.777778	96	85	66	179	178	-0.114583	-0.3125	0.864583	0.854167
	SUBUNGUAL HEMATOMA (TOE)	5	8	2	7	8	0.6	-0.6	0.4	0.6	10	32	20	38	46	2.2	1	2.8	3.6
	TRUNK [UNSPECIFIED PART] CONTUSION	9	4	8	3	8	-0.555556	-0.111111	-0.666667	-0.111111	67	14	56	25	69	-0.791045	-0.164179	-0.626866	0.0298507
	UNSPECIFIED CONTUSION OF EYE	337	214	252	234	290	-0.364985	-0.252226	-0.305638	-0.139466	1733	1117	1215	1035	1369	-0.355453	-0.298904	-0.40277	-0.21004
Diabetes Mellitus	CANDIDATE FOR CONTINUOUS SUBCUTANEOUS INSULIN INFUSION (CSII)	8	24	9	18	14	2	0.125	1.25	0.75	12	90	33	76	73	6.5	1.75	5.33333	5.08333
	DIABETES MELLITUS WITH CARDIOVASCULAR MANIFESTATIONS	2179	2692	2831	2683	2911	0.235429	0.29922	0.231299	0.335934	9802	11538	11616	11283	12121	0.177107	0.185064	0.151092	0.236584
	DIABETES MELLITUS WITH HYPEROSMOLARITY, TYPE 2 OR UNSPECIFIED TYPE, UNCONTROLLED	2656	2587	3437	3892	3845	-0.0259789	0.294051	0.465361	0.447666	11400	10869	14308	17205	17426	-0.0465789	0.255088	0.509211	0.528596
	DIABETES MELLITUS WITH HYPEROSMOLARITY,TYPE 1 NOT STATED AS UNCONTROLLED	451	372	441	461	476	-0.175166	-0.0221729	0.0221729	0.0554324	1749	1283	1879	1951	2003	-0.266438	0.0743282	0.115495	0.145226
	DIABETES MELLITUS WITH HYPEROSMOLARITY,TYPE 1,UNCONTROLLED	239	204	294	310	233	-0.146444	0.230126	0.297071	-0.0251046	1017	788	1163	1294	1062	-0.225172	0.143559	0.27237	0.0442478
	DIABETES MELLITUS WITH HYPEROSMOLARITY,TYPE 2 OR UNSPECIFIED TYPE,NOT STATED ASUNCONTROLLED	1105	1131	1158	1164	1170	0.0235294	0.0479638	0.0533937	0.0588235	4139	4473	4462	4686	4473	0.0806958	0.0780382	0.132158	0.0806958
	DIABETES MELLITUS WITH KETOACIDOSIS TYPE 2 OR UNSPECIFIED TYPE,NOT STATED AS UNCONTROLLED	466	446	437	364	325	-0.0429185	-0.0622318	-0.218884	-0.302575	1711	1655	1694	1502	1360	-0.0327294	-0.00993571	-0.122151	-0.205143
	DIABETES MELLITUS WITH KETOACIDOSIS, TYPE 1 NOT STATED AS UNCONTROLLED	260	213	291	187	244	-0.180769	0.119231	-0.280769	-0.0615385	1060	816	981	829	989	-0.230189	-0.0745283	-0.217925	-0.0669811
	DIABETES MELLITUS WITH KETOACIDOSIS, TYPE 1, UNCONTROLLED	307	367	422	370	350	0.19544	0.374593	0.205212	0.140065	1245	1514	1746	1414	1559	0.216064	0.40241	0.135743	0.252209
	DIABETES MELLITUS WITH KETOACIDOSIS,TYPE 2 OR UNSPECIFIED TYPE,UNCONTROLLED	528	415	483	459	347	-0.214015	-0.0852273	-0.130682	-0.342803	2072	1674	1907	1898	1439	-0.192085	-0.0796332	-0.0839768	-0.305502
	DIABETES MELLITUS WITH NEUROLOGICAL MANIFESTATIONS/NEUROPATHY, TYPE 1 NOT STATED AS UNCONTROLLED	689	566	574	548	494	-0.17852	-0.166909	-0.204644	-0.283019	2779	1795	2249	2069	1902	-0.354084	-0.190716	-0.255488	-0.315581
	DIABETES MELLITUS WITH NEUROLOGICAL MANIFESTATIONS/NEUROPATHY, TYPE 1 UNCONTROLLED	366	309	302	283	260	-0.155738	-0.174863	-0.226776	-0.289617	1514	1174	1194	1061	1098	-0.224571	-0.211361	-0.299207	-0.274769
	DIABETES MELLITUS WITH NEUROLOGICAL MANIFESTATIONS/NEUROPATHY, TYPE 2 OR UNSPECIFIED TYPE, NOT STATED AS UNCONTROLLED	3974	3770	3820	3739	3655	-0.0513337	-0.0387519	-0.0591344	-0.0802718	16946	14221	14973	14894	13526	-0.160805	-0.116429	-0.121091	-0.201818
	DIABETES MELLITUS WITH NEUROLOGICAL MANIFESTATIONS/NEUROPATHY, TYPE 2 OR UNSPECIFIED TYPE, UNCONTROLLED	3419	3111	3109	2967	2784	-0.0900848	-0.0906698	-0.132202	-0.185727	13911	11914	11917	11502	11088	-0.143555	-0.14334	-0.173172	-0.202933
	DIABETES MELLITUS WITH OPHTHALMIC MANIFESTATIONS/DIABETIC RETINOPATHY TYPE 2 CONTROLLED	1398	1302	1265	957	966	-0.0686695	-0.0951359	-0.315451	-0.309013	5652	4829	4559	3674	3708	-0.145612	-0.193383	-0.349965	-0.343949
	DIABETES MELLITUS WITH OPHTHALMIC MANIFESTATIONS/DIABETIC RETINOPATHY, TYPE 1, UNCONTROLLED	208	173	174	201	216	-0.168269	-0.163462	-0.0336538	0.0384615	896	644	590	764	833	-0.28125	-0.341518	-0.147321	-0.0703125
	DIABETES MELLITUS WITH OPHTHALMIC MANIFESTATIONS/DIABETIC RETINOPATHY, TYPE 2 OR UNSPECIFIED TYPE, UNCONTROLLED	1220	1196	1126	911	826	-0.0196721	-0.0770492	-0.253279	-0.322951	4827	4390	4296	3723	2997	-0.0905324	-0.110006	-0.228713	-0.379117
	DIABETES MELLITUS WITH OPHTHALMIC MANIFESTATIONS/DIABETIC RETINOPATHY,TYPE 1 NOT STATED AS UNCONTROLLED	73	47	57	49	42	-0.356164	-0.219178	-0.328767	-0.424658	353	122	386	125	123	-0.654391	0.0934844	-0.645892	-0.651558
	DIABETES MELLITUS WITH OTHER COMA, TYPE 1 NOT STATED AS UNCONTROLLED	14	5	12	13	2	-0.642857	-0.142857	-0.0714286	-0.857143	47	6	35	45	9	-0.87234	-0.255319	-0.0425532	-0.808511
	DIABETES MELLITUS WITH OTHER COMA,TYPE 1,UNCONTROLLED	8	8	7	2	7	0	-0.125	-0.75	-0.125	34	10	16	3	10	-0.705882	-0.529412	-0.911765	-0.705882
	DIABETES MELLITUS WITH OTHER COMA,TYPE 2 OR UNSPECIFIED TYPE,NOT STATED AS UNCONTROLLED	137	127	146	107	68	-0.0729927	0.0656934	-0.218978	-0.50365	507	467	430	501	271	-0.0788955	-0.151874	-0.0118343	-0.465483
	DIABETES MELLITUS WITH OTHER COMA,TYPE 2 OR UNSPECIFIED TYPE,UNCONTROLLED	143	127	115	102	74	-0.111888	-0.195804	-0.286713	-0.482517	522	498	431	332	304	-0.045977	-0.17433	-0.363985	-0.417625
	DIABETES MELLITUS WITH PERIPHERAL CIRCULATORY DISORDERS, TYPE 1 NOT STATED AS UNCONTROLLED	109	104	119	124	82	-0.0458716	0.0917431	0.137615	-0.247706	444	327	313	488	223	-0.263514	-0.295045	0.0990991	-0.497748
	DIABETES MELLITUS WITH PERIPHERAL CIRCULATORY DISORDERS, TYPE 2 OR UNSPECIFIED TYPE, NOT STATED AS UNCONTROLLED	449	485	438	453	411	0.0801782	-0.0244989	0.00890869	-0.0846325	1873	1958	1687	1897	1548	0.0453817	-0.0993059	0.0128137	-0.173518
	DIABETES MELLITUS WITH PERIPHERAL CIRCULATORY DISORDERS, TYPE 2 OR UNSPECIFIED TYPE, UNCONTROLLED	317	343	393	350	285	0.0820189	0.239748	0.104101	-0.100946	1387	1379	1584	1384	1195	-0.00576784	0.142033	-0.00216294	-0.138428
	DIABETES MELLITUS WITH RENAL MANIFESTATIONS/DIABETIC NEPHROPATHY, TYPE 1, UNCONTROLLED	204	173	95	127	156	-0.151961	-0.534314	-0.377451	-0.235294	740	519	380	538	647	-0.298649	-0.486486	-0.272973	-0.125676
	DIABETES MELLITUS WITH RENAL MANIFESTATIONS/DIABETIC NEPHROPATHY, TYPE 1,CONTROLLED	92	135	115	112	115	0.467391	0.25	0.217391	0.25	375	552	476	424	534	0.472	0.269333	0.130667	0.424
	DIABETES MELLITUS WITH RENAL MANIFESTATIONS/DIABETIC NEPHROPATHY, TYPE 2 ,CONTROLLED	1730	1978	2351	2485	2874	0.143353	0.35896	0.436416	0.661272	7859	7983	9769	10839	11945	0.0157781	0.243033	0.379183	0.519913
	DIABETES MELLITUS WITH RENAL MANIFESTATIONS/DIABETIC NEPHROPATHY, TYPE 2 OR UNSPECIFIED TYPE, UNCONTROLLED	2882	2875	3174	3914	3596	-0.00242887	0.101319	0.358085	0.247745	12806	12299	13352	15345	15714	-0.0395908	0.0426363	0.198266	0.227081
	DIABETES MELLITUS WITHOUT COMPLICATION TYPE 1 NOT STATED AS UNCONTROLLED	2261	2158	2376	2229	2169	-0.0455551	0.0508625	-0.014153	-0.04069	8143	7080	7817	8437	8283	-0.130542	-0.0400344	0.0361046	0.0171927
	DIABETES MELLITUS WITHOUT COMPLICATION TYPE 2 OR UNSPECIFIED TYPE NOT STATED AS UNCONTROLLED	39396	37806	40462	40375	38153	-0.0403594	0.0270586	0.0248502	-0.0315514	153305	137151	147508	146746	135968	-0.105372	-0.0378135	-0.042784	-0.113088
	DIABETES MELLITUS WITHOUT COMPLICATION TYPE 2 OR UNSPECIFIED TYPE UNCONTROLLED	13416	13106	14465	13270	12716	-0.0231067	0.0781902	-0.0108825	-0.0521765	57654	51391	57777	54407	49581	-0.108631	0.00213342	-0.0563187	-0.140025
	DIABETES MELLITUS WITHOUT COMPLICATION,TYPE 1,UNCONTROLLED	1432	1308	1376	1441	1230	-0.0865922	-0.0391061	0.00628492	-0.141061	6021	4917	5305	5790	5025	-0.183358	-0.118917	-0.0383657	-0.165421
	DIABETES MELLITUS-FOLLOW UP	68630	82752	77545	84414	87757	0.20577	0.129899	0.229987	0.278697	284531	312229	289676	315474	315383	0.0973462	0.0180824	0.108751	0.108431
	DIABETES WITH HYPEROSMOLARITY	19	23	25	25	19	0.210526	0.315789	0.315789	0	64	92	87	75	64	0.4375	0.359375	0.171875	0
	DIABETIC FOOT	1503	1501	1487	1580	1501	-0.00133067	-0.0106454	0.0512309	-0.00133067	7256	7132	7419	7636	8016	-0.0170893	0.0224642	0.0523705	0.104741
	DIABETIC FOOT GANGRENE, ACTIVE		5	57	88	45						30	359	602	243
	DIABETIC FOOT INFECTION, WITHOUT OSTEOMYELITIS, TYPE 1	35	44	19	14	15	0.257143	-0.457143	-0.6	-0.571429	109	223	79	34	89	1.04587	-0.275229	-0.688073	-0.183486
	DIABETIC FOOT INFECTION, WITHOUT OSTEOMYELITIS, TYPE 2	92	50	70	58	41	-0.456522	-0.23913	-0.369565	-0.554348	487	231	315	217	174	-0.525667	-0.353183	-0.554415	-0.64271
	DIABETIC FOOT ULCER, ACTIVE		26	153	180	203						203	1091	1133	1412
	HYPOGLYCEMIC COMA	5		2	1	4		-0.6	-0.8	-0.2	26		5	2	19		-0.807692	-0.923077	-0.269231
	LATENT AUTOIMMUNE DIABETES IN ADULTS [LADA]	46	51	65	70	69	0.108696	0.413043	0.521739	0.5	226	207	352	347	375	-0.0840708	0.557522	0.535398	0.659292
	LOWER EXTREMITY DIABETIC ULCERS	85	79	75	76	92	-0.0705882	-0.117647	-0.105882	0.0823529	406	358	362	390	453	-0.118227	-0.108374	-0.0394089	0.115764
	MATURITY ONSET DIABETES OF THE YOUNG [MODY]	20	19	31	24	30	-0.05	0.55	0.2	0.5	93	78	184	116	113	-0.16129	0.978495	0.247312	0.215054
	NON-HEALING WOUNDS REFRACTORY TO CONVENTIONAL TREATMENT IN TYPE 1 DIABETES MELLITUS WITH PERIPHERAL VASCULAR DISEASE	2	1			1	-0.5			-0.5	4	6			15	0.5			2.75
	NON-HEALING WOUNDS REFRACTORY TO CONVENTIONAL TREATMENT IN TYPE 2 DIABETES MELLITUS WITH PERIPHERAL VASCULAR DISEASE	13	17	28	15	13	0.307692	1.15385	0.153846	0	83	84	149	55	76	0.0120482	0.795181	-0.337349	-0.0843373
	SIGNIFICANT HYPOGLYCEMIA IN DIABETIC PATIENT	148	143	155	156	133	-0.0337838	0.0472973	0.0540541	-0.101351	587	634	652	696	438	0.0800681	0.110733	0.18569	-0.253833
Diseases of the ear AND mastoid process	ABNORMAL AUDITORY PERCEPTION, UNSPECIFIED	6	1	1	2	1	-0.833333	-0.833333	-0.666667	-0.833333	22	5	12	2	10	-0.772727	-0.454545	-0.909091	-0.545455
	ACOUSTIC NERVE DISORDERS	3	5	2	4	2	0.666667	-0.333333	0.333333	-0.333333	20	27	12	27	7	0.35	-0.4	0.35	-0.65
	ACOUSTIC TRAUMA TO EAR, EXPLOSIVE [PHONAL TRAUMA]	13	23	12	9	12	0.769231	-0.0769231	-0.307692	-0.0769231	51	90	24	33	40	0.764706	-0.529412	-0.352941	-0.215686
	ADHESIVE MIDDLE EAR DISEASE, UNSPECIFIED AS TO INVOLVEMENT	10	7	4	7	8	-0.3	-0.6	-0.3	-0.2	43	44	16	18	45	0.0232558	-0.627907	-0.581395	0.0465116
	AURICLE OR PINNA DEFORMITIES, ACQUIRED	8	9	6	9	4	0.125	-0.25	0.125	-0.5	28	47	14	26	24	0.678571	-0.5	-0.0714286	-0.142857
	BENIGN PAROXYSMAL POSITIONAL VERTIGO [BPPV]	1608	1571	1659	1603	1667	-0.02301	0.0317164	-0.00310945	0.0366915	10021	9249	9379	10065	10157	-0.0770382	-0.0640655	0.00439078	0.0135715
	CHOLESTEATOMA OF EXTERNAL EAR	3	6	4	3	10	1	0.333333	0	2.33333	19	76	23	28	101	3	0.210526	0.473684	4.31579
	CHOLESTEATOMA OF MIDDLE EAR	24	29	25	27	28	0.208333	0.0416667	0.125	0.166667	165	165	166	162	106	0	0.00606061	-0.0181818	-0.357576
	CHOLESTEATOMA OF MIDDLE EAR AND MASTOID	70	76	44	58	56	0.0857143	-0.371429	-0.171429	-0.2	367	343	219	314	366	-0.0653951	-0.40327	-0.144414	-0.0027248
	CHOLESTEATOMA, UNSPECIFIED	48	52	61	33	58	0.0833333	0.270833	-0.3125	0.208333	275	359	302	197	304	0.305455	0.0981818	-0.283636	0.105455
	CHOLESTEATOSIS OF MIDDLE EAR AND MASTOID, DIFFUSE	3									9
	CONDUCTIVE HEARING LOSS, BILATERAL	22	18	23	18	20	-0.181818	0.0454545	-0.181818	-0.0909091	97	72	125	97	107	-0.257732	0.28866	0	0.103093
	CONDUCTIVE HEARING LOSS, UNILATERAL	7	17	10	18	19	1.42857	0.428571	1.57143	1.71429	25	77	44	64	74	2.08	0.76	1.56	1.96
	DEAF MUTISM, NOT ELSEWHERE CLASSIFIABLE	14	10	4	2	8	-0.285714	-0.714286	-0.857143	-0.428571	20	22	4	10	11	0.1	-0.8	-0.5	-0.45
	DEAFNESS, COMPLETE, ACQUIRED AND CONGENITAL	124	105	88	82	57	-0.153226	-0.290323	-0.33871	-0.540323	404	262	325	296	167	-0.351485	-0.195545	-0.267327	-0.586634
	DEAFNESS, TRANSIENT ISCHEMIC	6	13	1	9	8	1.16667	-0.833333	0.5	0.333333	23	58	1	57	15	1.52174	-0.956522	1.47826	-0.347826
	EAR DISORDER, UNSPECIFIED	752	674	871	1115	1179	-0.103723	0.158245	0.482713	0.567819	4417	3606	4709	6499	6417	-0.183609	0.0661082	0.471361	0.452796
	EAR DISORDERS, OTHER	355	331	395	503	634	-0.0676056	0.112676	0.416901	0.785915	1949	1802	2121	2874	3290	-0.0754233	0.0882504	0.474602	0.688045
	EAR DRUM PERFORATION, NON SPECIFIED	38	31	47	49	46	-0.184211	0.236842	0.289474	0.210526	230	189	294	240	232	-0.178261	0.278261	0.0434783	0.00869565
	EAR OSSICLES ABNORMALITY, ACQUIRED, OTHER			1									6
	EAR OSSICLES DISCONTINUITY OR DISLOCATION	1	1				0				2	3				0.5
	EAR OSSICLES PARTIAL LOSS OR NECROSIS		1	3								2	20
	EAR PROBLEMS, OTHER	109	118	171	168	201	0.0825688	0.568807	0.541284	0.844037	719	793	1101	980	1196	0.102921	0.531293	0.363004	0.663421
	EUSTACHIAN SALPINGITIS, ACUTE	28	19	25	23	39	-0.321429	-0.107143	-0.178571	0.392857	212	106	175	143	292	-0.5	-0.174528	-0.325472	0.377358
	EUSTACHIAN SALPINGITIS, CHRONIC	10	9	10	13	13	-0.1	0	0.3	0.3	16	10	23	27	61	-0.375	0.4375	0.6875	2.8125
	EUSTACHIAN SALPINGITIS, UNSPECIFIED	6	6	6	6	7	0	0	0	0.166667	40	30	46	29	65	-0.25	0.15	-0.275	0.625
	EUSTACHIAN TUBE DISORDER, UNSPECIFIED	28	14	11	9	21	-0.5	-0.607143	-0.678571	-0.25	164	47	51	52	116	-0.713415	-0.689024	-0.682927	-0.292683
	EUSTACHIAN TUBE DISORDERS, OTHER	19	5	10	16	23	-0.736842	-0.473684	-0.157895	0.210526	101	32	59	95	125	-0.683168	-0.415842	-0.0594059	0.237624
	EUSTACHIAN TUBE DYSFUNCTION	31	37	47	52	52	0.193548	0.516129	0.677419	0.677419	115	189	239	263	218	0.643478	1.07826	1.28696	0.895652
	EUSTACHIAN TUBE OBSTRUCTION	6	2	2	4	4	-0.666667	-0.666667	-0.333333	-0.333333	32	6	10	24	28	-0.8125	-0.6875	-0.25	-0.125
	EUSTACHIAN TUBE OBSTRUCTION, UNSPECIFIED	2	1			1	-0.5			-0.5	11	13			1	0.181818			-0.909091
	EXTERNAL EAR CANAL STENOSIS, ACQUIRED	5		8	2	3		0.6	-0.6	-0.4	18		34	10	5		0.888889	-0.444444	-0.722222
	EXTERNAL EAR DISORDERS, OTHER	28	31	23	21	27	0.107143	-0.178571	-0.25	-0.0357143	144	156	128	138	220	0.0833333	-0.111111	-0.0416667	0.527778
	EXTERNAL EAR DISORDERS, UNSPECIFIED	7	14	8	9	10	1	0.142857	0.285714	0.428571	62	108	49	58	90	0.741935	-0.209677	-0.0645161	0.451613
	EXTERNAL EAR INFECTIONS, OTHER, ACUTE	37	51	31	33	32	0.378378	-0.162162	-0.108108	-0.135135	202	281	182	181	214	0.391089	-0.0990099	-0.10396	0.0594059
	GRANULATIONS OF POSTMASTOIDECTOMY CAVITY	1	2	1	1	2	1	0	0	1	5	12	14	0	7	1.4	1.8	-1	0.4
	HEARING LOSS, CENTRAL	84	82	104	102	116	-0.0238095	0.238095	0.214286	0.380952	322	279	386	358	506	-0.13354	0.198758	0.111801	0.571429
	HEARING LOSS, CONDUCTIVE, COMBINED TYPES	55	41	70	40	91	-0.254545	0.272727	-0.272727	0.654545	256	153	299	156	441	-0.402344	0.167969	-0.390625	0.722656
	HEARING LOSS, CONDUCTIVE, EXTERNAL EAR	11	13	14	17	14	0.181818	0.272727	0.545455	0.272727	56	72	68	82	98	0.285714	0.214286	0.464286	0.75
	HEARING LOSS, CONDUCTIVE, INNER EAR	10	8	9	12	7	-0.2	-0.1	0.2	-0.3	54	28	28	56	52	-0.481481	-0.481481	0.037037	-0.037037
	HEARING LOSS, CONDUCTIVE, MIDDLE EAR	99	113	105	93	88	0.141414	0.0606061	-0.0606061	-0.111111	347	304	371	324	384	-0.123919	0.0691643	-0.0662824	0.106628
	HEARING LOSS, CONDUCTIVE, TYMPANIC MEMBRANE	12	14	12	9	20	0.166667	0	-0.25	0.666667	57	42	50	37	98	-0.263158	-0.122807	-0.350877	0.719298
	HEARING LOSS, CONDUCTIVE, UNSPECIFIED	134	110	137	94	124	-0.179104	0.0223881	-0.298507	-0.0746269	561	454	609	408	536	-0.190731	0.0855615	-0.272727	-0.0445633
	HEARING LOSS, MIXED CONDUCTIVE AND SENSORINEURAL	568	514	524	598	556	-0.0950704	-0.0774648	0.0528169	-0.0211268	2081	1937	1953	2241	1987	-0.0691975	-0.0615089	0.0768861	-0.0451706
	HEARING LOSS, NEURAL	170	133	149	178	148	-0.217647	-0.123529	0.0470588	-0.129412	662	499	526	755	578	-0.246224	-0.205438	0.140483	-0.126888
	HEARING LOSS, NOISE-INDUCED [PHONAL TRAUMA]	40	39	40	41	38	-0.025	0	0.025	-0.05	112	178	123	122	106	0.589286	0.0982143	0.0892857	-0.0535714
	HEARING LOSS, OTHER SPECIFIED FORMS	374	363	395	506	581	-0.0294118	0.0561497	0.352941	0.553476	1849	1594	1769	2433	2717	-0.137912	-0.0432666	0.315846	0.469443
	HEARING LOSS, SENSORINEURAL, COMBINED TYPES	42	32	25	38	33	-0.238095	-0.404762	-0.0952381	-0.214286	217	148	133	163	117	-0.317972	-0.387097	-0.248848	-0.460829
	HEARING LOSS, SENSORINEURAL, UNSPECIFIED	773	793	846	863	843	0.0258732	0.0944373	0.116429	0.0905563	3001	2983	3173	3592	3416	-0.005998	0.0573142	0.196934	0.138287
	HEARING LOSS, SENSORY	93	84	84	80	87	-0.0967742	-0.0967742	-0.139785	-0.0645161	446	315	325	337	309	-0.293722	-0.2713	-0.244395	-0.307175
	HEARING LOSS, SUDDEN, UNSPECIFIED	126	88	148	155	184	-0.301587	0.174603	0.230159	0.460317	920	577	1146	1143	1410	-0.372826	0.245652	0.242391	0.532609
	HEARING LOSS, UNSPECIFIED	1065	1036	1243	1309	1608	-0.02723	0.167136	0.229108	0.509859	4762	4306	5060	5636	7178	-0.0957581	0.0625787	0.183536	0.50735
	HEARING PROBLEMS	509	435	523	583	735	-0.145383	0.0275049	0.145383	0.444008	2338	1942	2205	2718	3370	-0.169376	-0.0568862	0.162532	0.441403
	HEMATOMA OF AURICLE OR PINNA	5	8	1	13	6	0.6	-0.8	1.6	0.2	22	48	8	73	53	1.18182	-0.636364	2.31818	1.40909
	HYPERACUSIS	10	13	6	2	4	0.3	-0.4	-0.8	-0.6	75	92	70	20	37	0.226667	-0.0666667	-0.733333	-0.506667
	IMPACTED CERUMEN	4330	3420	3675	4049	4437	-0.210162	-0.15127	-0.0648961	0.0247113	21469	16578	17761	21013	22284	-0.227817	-0.172714	-0.0212399	0.0379617
	LABYRINTH DISORDERS, OTHER	1	2			5	1			4	0	9			36
	LABYRINTHITIS, SEROUS	3									34
	LABYRINTHITIS, UNSPECIFIED	16	8	11	2	9	-0.5	-0.3125	-0.875	-0.4375	139	52	62	29	85	-0.625899	-0.553957	-0.791367	-0.388489
	LABYRINTHITIS, VIRAL	4	1		2	1	-0.75		-0.5	-0.75	11	4		2	4	-0.636364		-0.818182	-0.636364
	MASTOID DISORDERS, OTHER	13	13	14	25	16	0	0.0769231	0.923077	0.230769	96	100	74	148	68	0.0416667	-0.229167	0.541667	-0.291667
	MASTOIDITIS, ACUTE, WITH OTHER COMPLICATIONS	3	4	3	4	8	0.333333	0	0.333333	1.66667	24	16	29	38	38	-0.333333	0.208333	0.583333	0.583333
	MASTOIDITIS, ACUTE, WITHOUT COMPLICATIONS	21	12	18	12	9	-0.428571	-0.142857	-0.428571	-0.571429	138	82	142	107	51	-0.405797	0.0289855	-0.224638	-0.630435
	MASTOIDITIS, CHRONIC	2	8	3	2	6	3	0.5	0	2	12	55	28	4	18	3.58333	1.33333	-0.666667	0.5
	MASTOIDITIS, UNSPECIFIED	27	14	37	29	10	-0.481481	0.37037	0.0740741	-0.62963	146	74	254	148	75	-0.493151	0.739726	0.0136986	-0.486301
	MENIERE'S DISEASE, COCHLEAR, ACTIVE	3	21	12	14	6	6	3	3.66667	1	20	117	54	68	28	4.85	1.7	2.4	0.4
	MENIERE'S DISEASE, COCHLEOVESTIBULAR, ACTIVE	17	9	7	1	3	-0.470588	-0.588235	-0.941176	-0.823529	40	23	32	12	6	-0.425	-0.2	-0.7	-0.85
	MENIERE'S DISEASE, INACTIVE	4		2		1		-0.5		-0.75	15		14		3		-0.0666667		-0.8
	MENIERE'S DISEASE, UNSPECIFIED	72	55	77	48	41	-0.236111	0.0694444	-0.333333	-0.430556	280	238	403	256	239	-0.15	0.439286	-0.0857143	-0.146429
	MENIERE'S DISEASE, VESTIBULAR, ACTIVE	16	10	6	4	6	-0.375	-0.625	-0.75	-0.625	130	58	25	34	31	-0.553846	-0.807692	-0.738462	-0.761538
	MIDDLE EAR AND MASTOID DISORDER, UNSPECIFIED	1	8	3	2	3	7	2	1	2	14	40	22	6	20	1.85714	0.571429	-0.571429	0.428571
	MIXED HEARING LOSS, BILATERAL	19	29	28	33	27	0.526316	0.473684	0.736842	0.421053	80	86	99	127	66	0.075	0.2375	0.5875	-0.175
	MIXED HEARING LOSS, UNILATERAL	17	6	13	8	6	-0.647059	-0.235294	-0.529412	-0.647059	61	20	76	25	21	-0.672131	0.245902	-0.590164	-0.655738
	MIXED HEARING LOSS, UNSPECIFIED	10	3	11	7	20	-0.7	0.1	-0.3	1	54	23	57	22	103	-0.574074	0.0555556	-0.592593	0.907407
	MYRINGITIS BULLOSA - BULLOUS MYRINGITIS	40	25	44	82	68	-0.375	0.1	1.05	0.7	276	134	260	528	434	-0.514493	-0.057971	0.913043	0.572464
	MYRINGITIS, ACUTE, UNSPECIFIED	29	29	36	58	71	0	0.241379	1	1.44828	158	152	207	306	377	-0.0379747	0.310127	0.936709	1.38608
	MYRINGITIS, ACUTE, WITHOUT MENTION OF OTITIS MEDIA, OTHER	2	1	6	7	7	-0.5	2	2.5	2.5	10	8	58	43	52	-0.2	4.8	3.3	4.2
	NOISE EFFECTS ON INNER EAR, UNSPECIFIED	2	1	5	3	5	-0.5	1.5	0.5	1.5	20	6	32	13	38	-0.7	0.6	-0.35	0.9
	NONSUPPURATIVE OTITIS MEDIA, NOT SPECIFIED AS ACUTE OR CHRONIC	179	109	149	133	91	-0.391061	-0.167598	-0.256983	-0.49162	827	493	717	668	374	-0.403869	-0.133011	-0.192261	-0.547763
	OTALGIA [EAR PAIN]	10788	10286	10772	11420	12298	-0.0465332	-0.00148313	0.0585836	0.13997	51753	46558	50230	54831	62113	-0.100381	-0.0294282	0.0594748	0.200182
	OTALGIA, UNSPECIFIED [EAR PAIN]	941	851	1009	1137	1249	-0.0956429	0.0722635	0.208289	0.327311	5033	4361	5372	6058	6659	-0.133519	0.0673555	0.203656	0.323068
	OTHER AND UNSPECIFIED CHRONIC NONSUPPURATIVE OTITIS MEDIA	11	13	7	9	21	0.181818	-0.363636	-0.181818	0.909091	45	63	30	52	91	0.4	-0.333333	0.155556	1.02222
	OTHER CHRONIC MUCOID OTITIS MEDIA	14	10	13	17	11	-0.285714	-0.0714286	0.214286	-0.214286	120	48	62	102	44	-0.6	-0.483333	-0.15	-0.633333
	OTHER CHRONIC SEROUS OTITIS MEDIA	24	18	15	28	39	-0.25	-0.375	0.166667	0.625	112	93	58	145	223	-0.169643	-0.482143	0.294643	0.991071
	OTHER MIDDLE EAR ADHESIONS AND COMBINATIONS				1									13
	OTITIS EXTERNA, INFECTIVE	6806	5472	5704	6002	6380	-0.196004	-0.161916	-0.118131	-0.0625918	34526	25795	28698	30818	34440	-0.252882	-0.1688	-0.107397	-0.00249088
	OTITIS EXTERNA, INFECTIVE, OTHER, CHRONIC	59	38	30	45	36	-0.355932	-0.491525	-0.237288	-0.389831	274	221	132	225	164	-0.193431	-0.518248	-0.178832	-0.40146
	OTITIS EXTERNA, INFECTIVE, UNSPECIFIED	677	599	516	593	614	-0.115214	-0.237814	-0.124077	-0.0930576	3940	3606	3100	3366	3637	-0.0847716	-0.213198	-0.145685	-0.0769036
	OTITIS EXTERNA, MALIGNANT	10	20	44	31	36	1	3.4	2.1	2.6	70	166	334	192	239	1.37143	3.77143	1.74286	2.41429
	OTITIS EXTERNA, MYCOTIC, CHRONIC	87	77	60	74	57	-0.114943	-0.310345	-0.149425	-0.344828	389	491	260	381	404	0.262211	-0.33162	-0.0205656	0.0385604
	OTITIS EXTERNA, OTHER	8494	7140	6930	7272	8502	-0.159407	-0.18413	-0.143866	0.000941841	44154	37438	36646	36523	43077	-0.152104	-0.170041	-0.172827	-0.0243919
	OTITIS EXTERNA, OTHER, ACUTE	1946	1509	1619	1608	1960	-0.224563	-0.168037	-0.17369	0.00719424	9874	7374	8187	8590	10567	-0.25319	-0.170853	-0.130038	0.0701843
	OTITIS EXTERNA, OTHER, CHRONIC	46	26	32	42	35	-0.434783	-0.304348	-0.0869565	-0.23913	241	124	194	238	211	-0.485477	-0.195021	-0.0124481	-0.124481
	OTITIS MEDIA, ALLERGIC SANGUINOUS, ACUTE	13	16	14	14	17	0.230769	0.0769231	0.0769231	0.307692	60	123	149	148	148	1.05	1.48333	1.46667	1.46667
	OTITIS MEDIA, ALLERGIC, MUCOID, ACUTE	79	48	65	68	88	-0.392405	-0.177215	-0.139241	0.113924	520	274	444	401	689	-0.473077	-0.146154	-0.228846	0.325
	OTITIS MEDIA, ALLERGIC, SEROUS, ACUTE	217	175	202	135	114	-0.193548	-0.0691244	-0.37788	-0.474654	1206	1126	1076	676	685	-0.066335	-0.107794	-0.439469	-0.432007
	OTITIS MEDIA, ATTICOANTRAL, SUPPURATIVE, CHRONIC	78	81	73	92	79	0.0384615	-0.0641026	0.179487	0.0128205	355	413	374	407	402	0.16338	0.0535211	0.146479	0.132394
	OTITIS MEDIA, MUCOID, ACUTE	2977	2000	2312	2651	2570	-0.328183	-0.223379	-0.109506	-0.136715	16340	10572	13063	15226	14525	-0.352999	-0.200551	-0.0681763	-0.111077
	OTITIS MEDIA, MUCOID, CHRONIC	482	348	424	444	286	-0.278008	-0.120332	-0.0788382	-0.406639	2278	1646	1924	2395	1466	-0.277436	-0.155399	0.0513608	-0.356453
	OTITIS MEDIA, MUCOID, SIMPLE OR UNSPECIFIED, CHRONIC	43	23	26	26	19	-0.465116	-0.395349	-0.395349	-0.55814	237	145	151	86	107	-0.388186	-0.362869	-0.637131	-0.548523
	OTITIS MEDIA, NONSUPPURATIVE, UNSPECIFIED, ACUTE	4898	3156	4114	3482	3048	-0.355655	-0.160065	-0.289098	-0.377705	24798	15952	21024	18934	16529	-0.356722	-0.15219	-0.236471	-0.333454
	OTITIS MEDIA, SANGUINOUS, ACUTE	213	108	166	165	144	-0.492958	-0.220657	-0.225352	-0.323944	966	498	841	855	730	-0.484472	-0.1294	-0.114907	-0.244306
	OTITIS MEDIA, SEROUS, ACUTE	3280	2075	2703	2895	2854	-0.367378	-0.175915	-0.117378	-0.129878	17455	11360	14808	17468	15998	-0.349184	-0.151647	0.000744772	-0.0834718
	OTITIS MEDIA, SEROUS, CHRONIC	996	672	730	810	1068	-0.325301	-0.267068	-0.186747	0.0722892	4418	2871	3467	4059	4923	-0.350158	-0.215256	-0.0812585	0.114305
	OTITIS MEDIA, SEROUS, SIMPLE OR UNSPECIFIED, CHRONIC	23	20	34	25	29	-0.130435	0.478261	0.0869565	0.26087	109	67	140	217	133	-0.385321	0.284404	0.990826	0.220183
	OTITIS MEDIA, SUPPURATIVE, ACUTE	3116	1976	2502	2374	2924	-0.365854	-0.197047	-0.238126	-0.0616175	18786	11957	14526	13825	18511	-0.363515	-0.226765	-0.26408	-0.0146386
	OTITIS MEDIA, SUPPURATIVE, ACUTE, IN DISEASES CLASSIFIED ELSEWHERE	23	21	41	29	58	-0.0869565	0.782609	0.26087	1.52174	135	109	349	155	368	-0.192593	1.58519	0.148148	1.72593
	OTITIS MEDIA, SUPPURATIVE, ACUTE, WITH SPONTANEOUS RUPTURE OF EARDRUM	109	100	126	115	118	-0.0825688	0.155963	0.0550459	0.0825688	572	478	704	666	699	-0.164336	0.230769	0.164336	0.222028
	OTITIS MEDIA, SUPPURATIVE, ACUTE, WITHOUT SPONTANEOUS RUPTURE OF EARDRUM	60	30	57	52	62	-0.5	-0.05	-0.133333	0.0333333	255	140	320	266	297	-0.45098	0.254902	0.0431373	0.164706
	OTITIS MEDIA, SUPPURATIVE, CHRONIC, UNSPECIFIED	148	93	103	82	79	-0.371622	-0.304054	-0.445946	-0.466216	817	474	626	444	433	-0.419829	-0.233782	-0.456548	-0.470012
	OTITIS MEDIA, SUPPURATIVE, UNSPECIFIED	68	37	61	58	70	-0.455882	-0.102941	-0.147059	0.0294118	379	246	396	376	402	-0.350923	0.0448549	-0.00791557	0.060686
	OTITIS MEDIA, TUBOTYMPANIC, SUPPURATIVE, CHRONIC	55	53	51	41	42	-0.0363636	-0.0727273	-0.254545	-0.236364	233	252	214	130	216	0.0815451	-0.0815451	-0.44206	-0.0729614
	OTITIS MEDIA, UNSPECIFIED	2939	1742	2307	2951	3718	-0.407281	-0.215039	0.00408302	0.265056	16475	9584	12535	15980	20681	-0.41827	-0.23915	-0.0300455	0.255296
	OTOGENIC PAIN	212	202	172	152	186	-0.0471698	-0.188679	-0.283019	-0.122642	894	776	702	721	1012	-0.131991	-0.214765	-0.193512	0.131991
	OTOGENIC PAIN, REFERRED	3	6	7	6	6	1	1.33333	1	1	7	42	41	44	33	5	4.85714	5.28571	3.71429
	OTORRHEA, CEREBROSPINAL FLUID (CSF)	9	4	5	2	3	-0.555556	-0.444444	-0.777778	-0.666667	61	14	135	10	26	-0.770492	1.21311	-0.836066	-0.57377
	OTORRHEA, OTHER	68	56	62	62	76	-0.176471	-0.0882353	-0.0882353	0.117647	294	250	220	341	376	-0.14966	-0.251701	0.159864	0.278912
	OTORRHEA, UNSPECIFIED	35	29	26	22	33	-0.171429	-0.257143	-0.371429	-0.0571429	181	219	155	190	178	0.209945	-0.143646	0.0497238	-0.0165746
	OTOSCLEROSIS INVOLVING OVAL WINDOW, NONOBLITERATIVE	9	6	7	2	5	-0.333333	-0.222222	-0.777778	-0.444444	66	32	29	4	16	-0.515152	-0.560606	-0.939394	-0.757576
	OTOSCLEROSIS INVOLVING OVAL WINDOW, OBLITERATIVE	1	1	1			0	0			4	3	5			-0.25	0.25
	OTOSCLEROSIS, COCHLEAR	9	3	4	8	2	-0.666667	-0.555556	-0.111111	-0.777778	46	20	12	29	4	-0.565217	-0.73913	-0.369565	-0.913043
	OTOSCLEROSIS, OTHER	21	17	20	14	13	-0.190476	-0.047619	-0.333333	-0.380952	108	72	94	87	49	-0.333333	-0.12963	-0.194444	-0.546296
	OTOSCLEROSIS, UNSPECIFIED	34	32	22	36	26	-0.0588235	-0.352941	0.0588235	-0.235294	148	87	171	153	156	-0.412162	0.155405	0.0337838	0.0540541
	PATULOUS EUSTACHIAN TUBE			1									4
	PERICHONDRITIS OF PINNA, ACUTE	26	30	20	30	30	0.153846	-0.230769	0.153846	0.153846	194	220	168	203	205	0.134021	-0.134021	0.0463918	0.056701
	PERICHONDRITIS OF PINNA, CHRONIC	11	14		5	2	0.272727		-0.545455	-0.818182	63	70		39	11	0.111111		-0.380952	-0.825397
	PERICHONDRITIS OF PINNA, UNSPECIFIED	8	8	7	2	4	0	-0.125	-0.75	-0.5	38	74	48	25	20	0.947368	0.263158	-0.342105	-0.473684
	PERIPHERAL VERTIGO, OTHER	230	207	209	253	195	-0.1	-0.0913043	0.1	-0.152174	1364	1195	1182	1171	1168	-0.1239	-0.133431	-0.141496	-0.143695
	PERIPHERAL VERTIGO, UNSPECIFIED	93	87	115	104	108	-0.0645161	0.236559	0.11828	0.16129	727	579	891	806	605	-0.203576	0.225585	0.108666	-0.167813
	PETROSITIS, UNSPECIFIED	1		1		1		0		0	3		4		7		0.333333		1.33333
	PINNA DISORDER, UNSPECIFIED	14	12	8	6	8	-0.142857	-0.428571	-0.571429	-0.428571	137	101	36	29	29	-0.262774	-0.737226	-0.788321	-0.788321
	PINNA DISORDERS, NONINFECTIOUS, OTHER	1		1	2			0	1		0		2	9
	PINNA INFECTION, ACUTE	7	11	9	3	9	0.571429	0.285714	-0.571429	0.285714	44	62	71	36	52	0.409091	0.613636	-0.181818	0.181818
	PRESBYACUSIS	4	6	6	8	11	0.5	0.5	1	1.75	24	24	24	48	40	0	0	1	0.666667
	RECURRENT CHOLESTEATOMA OF POSTMASTOIDECTOMY CAVITY	11	8	2	3	9	-0.272727	-0.818182	-0.727273	-0.181818	64	42	12	22	54	-0.34375	-0.8125	-0.65625	-0.15625
	RETAINED FOREIGN BODY OF MIDDLE EAR	1		1		2		0		1	3		3		5		0		0.666667
	SENSORINEURAL HEARING LOSS-SNHL	69	61	73	66	103	-0.115942	0.057971	-0.0434783	0.492754	417	325	465	342	534	-0.220624	0.115108	-0.179856	0.280576
	SUBPERIOSTEAL ABSCESS OF MASTOID	1	1			1	0			0	7	6			2	-0.142857			-0.714286
	SWIMMERS' EAR, ACUTE	16	11	8	21	13	-0.3125	-0.5	0.3125	-0.1875	96	59	50	155	88	-0.385417	-0.479167	0.614583	-0.0833333
	TINNITUS, OBJECTIVE	43	42	61	42	58	-0.0232558	0.418605	-0.0232558	0.348837	217	154	340	229	298	-0.290323	0.56682	0.0552995	0.373272
	TINNITUS, SUBJECTIVE	256	236	293	252	239	-0.078125	0.144531	-0.015625	-0.0664062	1161	992	1286	1159	1061	-0.145564	0.107666	-0.00172265	-0.0861326
	TINNITUS, UNSPECIFIED	1097	1099	1262	1224	1438	0.00182315	0.15041	0.11577	0.310848	5658	5383	6307	6242	7246	-0.0486037	0.114705	0.103217	0.280665
	TYMPANIC MEMBRANE DISORDER, UNSPECIFIED	21	18	15	25	36	-0.142857	-0.285714	0.190476	0.714286	138	79	98	147	149	-0.427536	-0.289855	0.0652174	0.0797101
	TYMPANIC MEMBRANE DISORDERS, OTHER SPECIFIED	3	2	4	3	5	-0.333333	0.333333	0	0.666667	28	12	37	14	15	-0.571429	0.321429	-0.5	-0.464286
	TYMPANIC MEMBRANE PERFORATION, CENTRAL	115	97	112	76	114	-0.156522	-0.026087	-0.33913	-0.00869565	545	392	479	351	512	-0.280734	-0.121101	-0.355963	-0.0605505
	TYMPANIC MEMBRANE PERFORATION, TOTAL	8	4	3	7	5	-0.5	-0.625	-0.125	-0.375	50	13	12	52	12	-0.74	-0.76	0.04	-0.76
	TYMPANIC MEMBRANE PERFORATION, UNSPECIFIED	131	118	105	107	151	-0.0992366	-0.198473	-0.183206	0.152672	706	463	547	567	757	-0.344193	-0.225212	-0.196884	0.072238
	TYMPANIC MEMBRANE PERFORATIONS, MULTIPLE	1	1	1			0	0			5	6	3			0.2	-0.4
	TYMPANITIS, CHRONIC			1		1							8		0
	VERTIGINOUS SYNDROMES AND LABYRINTHINE DISORDERS, UNSPECIFIED	122	117	141	74	75	-0.0409836	0.155738	-0.393443	-0.385246	848	709	869	526	508	-0.163915	0.0247642	-0.379717	-0.400943
	VERTIGO OF CENTRAL ORIGIN	35	30	29	21	23	-0.142857	-0.171429	-0.4	-0.342857	167	112	171	132	143	-0.329341	0.0239521	-0.209581	-0.143713
	VESTIBULAR NEURONITIS	49	30	61	54	47	-0.387755	0.244898	0.102041	-0.0408163	284	239	443	399	394	-0.158451	0.559859	0.40493	0.387324
Disorders of the eye AND adnexa	ABNORMAL PUPILLARY FUNCTION, UNSPECIFIED		2		1							11		7
	ABSCESS OF EYELID	25	21	29	16	24	-0.16	0.16	-0.36	-0.04	89	153	150	118	144	0.719101	0.685393	0.325843	0.617978
	ACCOMMODATION DISORDERS	1		5	5	1		4	4	0	1		23	21	2		22	20	1
	ACCOMMODATION SPASM	3	1	1		1	-0.666667	-0.666667		-0.666667	1	4	5		3	3	4		2
	ACCOMMODATIVE COMPONENT IN ESOTROPIA	3	9	8	5	4	2	1.66667	0.666667	0.333333	6	20	25	8	9	2.33333	3.16667	0.333333	0.5
	ACUTE CHEMICAL CONJUNCTIVITIS	9	9	13	10	14	0	0.444444	0.111111	0.555556	53	63	112	70	65	0.188679	1.11321	0.320755	0.226415
	AFTER-CATARACT, OBSCURING VISION	24	11	14	19	21	-0.541667	-0.416667	-0.208333	-0.125	93	52	48	84	68	-0.44086	-0.483871	-0.0967742	-0.268817
	AFTER-CATARACT, OTHER, NOT OBSCURING VISION	3	5	4	2		0.666667	0.333333	-0.333333		11	23	9	11		1.09091	-0.181818	0
	AFTER-CATARACT, UNSPECIFIED	102	64	93	90	79	-0.372549	-0.0882353	-0.117647	-0.22549	449	275	321	407	348	-0.387528	-0.285078	-0.0935412	-0.224944
	AMAUROSIS FUGAX - TRANSIENT RETINAL ARTERIAL OCCLUSION	43	80	55	67	64	0.860465	0.27907	0.55814	0.488372	262	511	409	461	438	0.950382	0.561069	0.759542	0.671756
	AMBLYOPIA EX ANOPSIA	6	2		12	4	-0.666667		1	-0.333333	18	6		88	8	-0.666667		3.88889	-0.555556
	AMBLYOPIA, DEPRIVATION	2	1	1	3	2	-0.5	-0.5	0.5	0	26	3	15	14	4	-0.884615	-0.423077	-0.461538	-0.846154
	AMBLYOPIA, REFRACTIVE	21	15	24	24	17	-0.285714	0.142857	0.142857	-0.190476	61	60	61	94	40	-0.0163934	0	0.540984	-0.344262
	AMBLYOPIA, UNSPECIFIED	51	57	56	47	45	0.117647	0.0980392	-0.0784314	-0.117647	160	179	184	188	173	0.11875	0.15	0.175	0.08125
	AMBYLOPIA, STRABISMIC	11	13	5	9	4	0.181818	-0.545455	-0.181818	-0.636364	30	50	14	35	12	0.666667	-0.533333	0.166667	-0.6
	ANISOCORIA	11	12	6	9	10	0.0909091	-0.454545	-0.181818	-0.0909091	88	132	56	77	115	0.5	-0.363636	-0.125	0.306818
	ANISOMETROPIA	37	51	78	56	65	0.378378	1.10811	0.513514	0.756757	82	142	137	128	145	0.731707	0.670732	0.560976	0.768293
	ANISOMETROPIA AND ANISEIKONIA	4	4	6	4	2	0	0.5	0	-0.5	6	24	13	70	2	3	1.16667	10.6667	-0.666667
	ANTERIOR UVEITIS	141	147	203	197	191	0.0425532	0.439716	0.397163	0.35461	776	1043	1160	1109	1145	0.344072	0.494845	0.429124	0.475515
	APHAKIA	12	6	7	16	8	-0.5	-0.416667	0.333333	-0.333333	60	15	20	62	27	-0.75	-0.666667	0.0333333	-0.55
	AQUEOUS MISDIRECTION-MALIGNANT GLAUCOMA	1									14
	ASTIGMATISM, IRREGULAR	3	4	6	6	7	0.333333	1	1	1.33333	4	8	11	11	44	1	1.75	1.75	10
	ASTIGMATISM, REGULAR	77	105	108	124	127	0.363636	0.402597	0.61039	0.649351	208	187	161	263	269	-0.100962	-0.225962	0.264423	0.293269
	ASTIGMATISM, UNSPECIFIED	258	286	359	347	357	0.108527	0.391473	0.344961	0.383721	627	692	769	836	902	0.103668	0.226475	0.333333	0.438596
	ATROPHIC SENILE MACULAR DEGENERATION, AMD	159	121	93	85	74	-0.238994	-0.415094	-0.465409	-0.534591	701	505	414	327	283	-0.279601	-0.409415	-0.533524	-0.596291
	BACKGROUND DIABETIC RETINOPATHY	259	192	124	113	100	-0.258687	-0.521236	-0.563707	-0.6139	984	663	476	489	373	-0.32622	-0.51626	-0.503049	-0.620935
	BACKGROUND RETINOPATHY, UNSPECIFIED	23	13	9	9	10	-0.434783	-0.608696	-0.608696	-0.565217	119	49	27	27	47	-0.588235	-0.773109	-0.773109	-0.605042
	BACTERIAL CONJUNCTIVITIS	65	44	43	47	69	-0.323077	-0.338462	-0.276923	0.0615385	282	186	170	226	382	-0.340426	-0.397163	-0.198582	0.35461
	BCC OF EYELID	3	5	4	10	29	0.666667	0.333333	2.33333	8.66667	9	22	18	55	118	1.44444	1	5.11111	12.1111
	BETTER EYE: MODERATE VISION IMPAIRMENT; LESSER EYE: BLIND, NOT FURTHER SPECIFIED	14	10	17	24	13	-0.285714	0.214286	0.714286	-0.0714286	94	41	86	157	100	-0.56383	-0.0851064	0.670213	0.0638298
	BETTER EYE: MODERATE VISION IMPAIRMENT; LESSER EYE: IMPAIRMENT NOT FURTHER SPECIFIED	5	8	4	7	7	0.6	-0.2	0.4	0.4	14	57	12	39	39	3.07143	-0.142857	1.78571	1.78571
	BETTER EYE: MODERATE VISION IMPAIRMENT; LESSER EYE: MODERATE VISION IMPAIRMENT	8	9	8	10	5	0.125	0	0.25	-0.375	54	64	67	41	33	0.185185	0.240741	-0.240741	-0.388889
	BETTER EYE: MODERATE VISION IMPAIRMENT; LESSER EYE: PROFOUND VISION IMPAIRMENT	3	6	3	4		1	0	0.333333		4	22	10	9		4.5	1.5	1.25
	BETTER EYE: NEAR-TOTAL VISION IMPAIRMENT; LESSER EYE: NEAR-TOTAL VISION IMPAIRMENT			1		1							4		4
	BETTER EYE: SEVERE VISION IMPAIRMENT; LESSER EYE: SEVERE VISION IMPAIRMENT	4	2	1	1		-0.5	-0.75	-0.75		45	20	10	8		-0.555556	-0.777778	-0.822222
	BINOCULAR EYE MOVEMENTS DISORDERS, OTHER	1	5		1		4		0		4	27		4		5.75		0
	BINOCULAR VISION DISORDER, UNSPECIFIED	39	39	35	36	31	0	-0.102564	-0.0769231	-0.205128	257	153	155	134	150	-0.404669	-0.396887	-0.478599	-0.416342
	BINOCULAR VISION DISORDERS, OTHER	64	56	52	26	38	-0.125	-0.1875	-0.59375	-0.40625	300	302	292	129	349	0.00666667	-0.0266667	-0.57	0.163333
	BITEMPORAL HEMIANOPSIA	4	1	2	3	4	-0.75	-0.5	-0.25	0	10	3	13	24	23	-0.7	0.3	1.4	1.3
	BLEPHARITIS, SQUAMOUS	18	12	8	7	10	-0.333333	-0.555556	-0.611111	-0.444444	80	55	21	35	53	-0.3125	-0.7375	-0.5625	-0.3375
	BLEPHARITIS, ULCERATIVE	13	10	16	11	18	-0.230769	0.230769	-0.153846	0.384615	54	36	62	40	76	-0.333333	0.148148	-0.259259	0.407407
	BLEPHARITIS, UNSPECIFIED	1717	1431	1571	1675	1871	-0.16657	-0.085032	-0.0244613	0.0896913	7289	6006	6914	7622	8250	-0.176019	-0.0514474	0.0456853	0.131843
	BLEPHAROCHALASIS	74	81	101	82	71	0.0945946	0.364865	0.108108	-0.0405405	386	418	588	410	402	0.0829016	0.523316	0.0621762	0.0414508
	BLEPHAROCONJUNCTIVITIS, ANGULAR	19	10	9	5	10	-0.473684	-0.526316	-0.736842	-0.473684	73	37	47	18	34	-0.493151	-0.356164	-0.753425	-0.534247
	BLEPHAROCONJUNCTIVITIS, CONTACT	46	24	40	23	32	-0.478261	-0.130435	-0.5	-0.304348	212	126	175	85	126	-0.40566	-0.174528	-0.599057	-0.40566
	BLEPHAROCONJUNCTIVITIS, UNSPECIFIED	766	428	484	574	665	-0.441253	-0.368146	-0.250653	-0.131854	3670	1878	1927	2661	2881	-0.488283	-0.474932	-0.274932	-0.214986
	BLEPHAROPHIMOSIS	8	5	5	3	10	-0.375	-0.375	-0.625	0.25	74	34	19	15	70	-0.540541	-0.743243	-0.797297	-0.0540541
	BLIND HYPOTENSIVE EYE	2	3	5	2	1	0.5	1.5	0	-0.5	4	7	26	0	4	0.75	5.5	-1	0
	BLINDNESS OF BOTH EYES, IMPAIRMENT LEVEL NOT FURTHER SPECIFIED	107	106	89	87	94	-0.00934579	-0.168224	-0.186916	-0.121495	324	258	284	346	465	-0.203704	-0.123457	0.0679012	0.435185
	BLINDNESS, ONE EYE, NOT OTHERWISE SPECIFIED	140	103	90	92	70	-0.264286	-0.357143	-0.342857	-0.5	470	376	351	374	284	-0.2	-0.253191	-0.204255	-0.395745
	BLINDNESS, ONE EYE; LOW VISION OTHER EYE	44	61	35	37	55	0.386364	-0.204545	-0.159091	0.25	167	248	127	128	198	0.48503	-0.239521	-0.233533	0.185629
	BROWN'S (TENDON) SHEATH SYNDROME		1	4	2	5						9	10	9	16
	BULLOUS KERATOPATHY	19	30	37	14	18	0.578947	0.947368	-0.263158	-0.0526316	76	144	134	66	104	0.894737	0.763158	-0.131579	0.368421
	CANALICULITIS, CHRONIC			3									11
	CATARACT EXTRACTION STATUS	567	434	434	421	442	-0.234568	-0.234568	-0.257496	-0.220459	2936	2123	1837	1874	2048	-0.276907	-0.374319	-0.361717	-0.302452
	CATARACT, ANTERIOR SUBCAPSULAR POLAR NONSENILE, JUVENILE	13	10	12	26	24	-0.230769	-0.0769231	1	0.846154	61	38	32	115	99	-0.377049	-0.47541	0.885246	0.622951
	CATARACT, ANTERIOR SUBCAPSULAR POLAR SENILE	80	65	46	60	66	-0.1875	-0.425	-0.25	-0.175	328	245	173	234	253	-0.253049	-0.472561	-0.286585	-0.228659
	CATARACT, ASSOCIATED WITH OTHER DISORDERS	266	118	138	88	144	-0.556391	-0.481203	-0.669173	-0.458647	1407	835	643	310	604	-0.406539	-0.542999	-0.779673	-0.570718
	CATARACT, ASSOCIATED WITH OTHER SYNDROMES	7	10	3	9	4	0.428571	-0.571429	0.285714	-0.428571	48	46	12	33	10	-0.0416667	-0.75	-0.3125	-0.791667
	CATARACT, ASSOCIATED WITH RADIATION AND OTHER PHYSICAL INFLUENCES	1	1	2	6		0	1	5		11	2	10	14		-0.818182	-0.0909091	0.272727
	CATARACT, BRUNESCENT	105	76	89	66	51	-0.27619	-0.152381	-0.371429	-0.514286	506	403	295	345	181	-0.203557	-0.416996	-0.318182	-0.642292
	CATARACT, CORTICAL, LAMELLAR, OR ZONULAR NONSENILE,JUVENILE	9	7	12	3	10	-0.222222	0.333333	-0.666667	0.111111	37	14	70	17	21	-0.621622	0.891892	-0.540541	-0.432432
	CATARACT, CORTICAL, SENILE	832	854	813	732	759	0.0264423	-0.0228365	-0.120192	-0.0877404	3779	3987	3567	3246	3355	0.055041	-0.0560995	-0.141043	-0.112199
	CATARACT, DIABETIC	29	34	42	43	55	0.172414	0.448276	0.482759	0.896552	147	139	201	208	298	-0.0544218	0.367347	0.414966	1.02721
	CATARACT, HYPERMATURE	11	11	8	7	8	0	-0.272727	-0.363636	-0.272727	37	38	24	28	39	0.027027	-0.351351	-0.243243	0.0540541
	CATARACT, IN DEGENERATIVE OCULAR DISORDERS	29	35	40	18	21	0.206897	0.37931	-0.37931	-0.275862	148	185	177	123	84	0.25	0.195946	-0.168919	-0.432432
	CATARACT, IN INFLAMMATORY OCULAR DISORDERS	1	1	3	1		0	2	0		2	18	7	4		8	2.5	1
	CATARACT, INCIPIENT, CORONARY	2	7	20	8	4	2.5	9	3	1	4	23	41	14	25	4.75	9.25	2.5	5.25
	CATARACT, INCIPIENT, IMMATURE, NOS	22	12	10	10	5	-0.454545	-0.545455	-0.545455	-0.772727	138	50	25	48	20	-0.637681	-0.818841	-0.652174	-0.855072
	CATARACT, INCIPIENT, SENILE	514	479	356	327	284	-0.0680934	-0.307393	-0.363813	-0.447471	2034	1842	1332	1204	1053	-0.0943953	-0.345133	-0.408063	-0.482301
	CATARACT, INTUMESCENT	2	1			1	-0.5			-0.5	5	0			1	-1			-0.8
	CATARACT, NONSENILE,JUVENILE, UNSPECIFIED	4	7	7	3	4	0.75	0.75	-0.25	0	21	28	22	23	21	0.333333	0.047619	0.0952381	0
	CATARACT, NUCLEAR	465	408	370	436	409	-0.122581	-0.204301	-0.0623656	-0.12043	2118	1627	1547	1834	1646	-0.231822	-0.269594	-0.134089	-0.222852
	CATARACT, OTHER	583	477	465	384	395	-0.181818	-0.202401	-0.341338	-0.32247	3013	2054	2043	1633	1895	-0.318287	-0.321938	-0.458015	-0.371059
	CATARACT, POSTERIOR SUBCAPSULAR POLAR NONSENILE, JUVENILE	8	8	10	7	11	0	0.25	-0.125	0.375	20	38	44	13	37	0.9	1.2	-0.35	0.85
	CATARACT, POSTERIOR SUBCAPSULAR POLAR SENILE	60	57	65	77	63	-0.05	0.0833333	0.283333	0.05	289	200	215	290	193	-0.307958	-0.256055	0.00346021	-0.33218
	CATARACT, SECONDARY	44	21	20	15	14	-0.522727	-0.545455	-0.659091	-0.681818	196	68	79	46	49	-0.653061	-0.596939	-0.765306	-0.75
	CATARACT, SECONDARY TO OCULAR DISORDERS	8	22	14	22	34	1.75	0.75	1.75	3.25	54	90	83	120	138	0.666667	0.537037	1.22222	1.55556
	CATARACT, SENILE, OTHER AND COMBINED FORMS	159	121	105	101	94	-0.238994	-0.339623	-0.36478	-0.408805	768	449	383	492	341	-0.415365	-0.501302	-0.359375	-0.55599
	CATARACT, SENILE, UNSPECIFIED	1210	1136	1241	1123	1058	-0.061157	0.0256198	-0.0719008	-0.12562	5941	5047	5491	4642	4356	-0.15048	-0.0757448	-0.21865	-0.26679
	CATARACT, TOTAL OR MATURE	16	17	11	16	13	0.0625	-0.3125	0	-0.1875	60	57	38	67	47	-0.05	-0.366667	0.116667	-0.216667
	CATARACT, TRAUMATIC, LOCALIZED		2	6	1	3						2	16	3	16
	CATARACT, TRAUMATIC, TOTAL	3	1	1			-0.666667	-0.666667			18	3	3			-0.833333	-0.833333
	CATARACT, TRAUMATIC, UNSPECIFIED	18	2	6		4	-0.888889	-0.666667		-0.777778	114	3	4		16	-0.973684	-0.964912		-0.859649
	CATARACT, UNSPECIFIED	375	312	366	416	374	-0.168	-0.024	0.109333	-0.00266667	1807	1547	1725	1977	1805	-0.143885	-0.0453791	0.0940786	-0.00110681
	CATARACTA COMPLICATA, UNSPECIFIED	18	11	14	11	9	-0.388889	-0.222222	-0.388889	-0.5	108	36	42	53	54	-0.666667	-0.611111	-0.509259	-0.5
	CENTRAL RETINAL ARTERY OCCLUSION	25	32	33	48	46	0.28	0.32	0.92	0.84	94	246	174	407	210	1.61702	0.851064	3.32979	1.23404
	CENTRAL RETINAL VEIN OCCLUSION	134	108	118	151	131	-0.19403	-0.119403	0.126866	-0.0223881	751	487	676	936	728	-0.351531	-0.0998668	0.246338	-0.0306258
	CENTRAL SEROUS RETINOPATHY	42	29	23	17	24	-0.309524	-0.452381	-0.595238	-0.428571	168	92	51	46	92	-0.452381	-0.696429	-0.72619	-0.452381
	CHALAZION	1298	1239	1296	1397	1438	-0.0454545	-0.00154083	0.0762712	0.107858	5326	4761	4990	5675	5627	-0.106083	-0.0630867	0.0655276	0.0565152
	CHORIODITIS		1	1	1	2						7	4	4	4
	CHORIORETINAL SCARS	1		1	1	1		0	0	0	8		5	1	1		-0.375	-0.875	-0.875
	CHORIORETINITIS, UNSPECIFIED	11	9	4	10	7	-0.181818	-0.636364	-0.0909091	-0.363636	45	52	18	62	50	0.155556	-0.6	0.377778	0.111111
	CHOROIDAL DEGENERATION, UNSPECIFIED	1		1	2	3		0	1	2	1		4	6	9		3	5	8
	CHOROIDAL DETACHMENT	2			4	2			1	0	16			29	18			0.8125	0.125
	CHOROIDAL HEMORRHAGE, UNSPECIFIED		7	2	2	1						91	10	10	4
	CHOROIDAL RUPTURE	1			1				0		3			3				0
	CHRONIC IRIDOCYCLITIS IN SARCOIDOSIS			1									6
	CIRCUMPAPILLARY DYSTROPHY OF CHOROID, PARTIAL	1									4
	CLINICALLY SIGNIFICANT MACULAR EDEMA [CSME]	23	13	21	14	5	-0.434783	-0.0869565	-0.391304	-0.782609	135	41	89	76	17	-0.696296	-0.340741	-0.437037	-0.874074
	COATS' SYNDROME[EXUDATIVE RETINITIS][RETINAL TELANGIECTASIS] [COATES' DISEASE]	2	4		1	3	1		-0.5	0.5	17	25		4	5	0.470588		-0.764706	-0.705882
	COGAN'S SYNDROME	19	11	14	3	2	-0.421053	-0.263158	-0.842105	-0.894737	124	120	43	17	15	-0.0322581	-0.653226	-0.862903	-0.879032
	COLOR VISION DEFICIENCIES, OTHER			1		2							5		12
	CONJUGATE GAZE PALSY	7	2	3	4	1	-0.714286	-0.571429	-0.428571	-0.857143	48	18	20	16	2	-0.625	-0.583333	-0.666667	-0.958333
	CONJUGATE GAZE SPASM	42	27	34	34	27	-0.357143	-0.190476	-0.190476	-0.357143	486	258	321	359	282	-0.469136	-0.339506	-0.261317	-0.419753
	CONJUNCTIVAL ADHESIONS AND STRANDS, LOCALIZED	2		1	1			-0.5	-0.5		9		7	4			-0.222222	-0.555556
	CONJUNCTIVAL CONCRETIONS	10	7	3	6	6	-0.3	-0.7	-0.4	-0.4	38	26	27	12	28	-0.315789	-0.289474	-0.684211	-0.263158
	CONJUNCTIVAL CYSTS	21	15	20	4	9	-0.285714	-0.047619	-0.809524	-0.571429	124	78	116	14	34	-0.370968	-0.0645161	-0.887097	-0.725806
	CONJUNCTIVAL DEGENERATION, UNSPECIFIED	10	6	6	10	6	-0.4	-0.4	0	-0.4	54	26	21	48	28	-0.518519	-0.611111	-0.111111	-0.481481
	CONJUNCTIVAL DEPOSITS	13	9	16	11	7	-0.307692	0.230769	-0.153846	-0.461538	64	46	62	54	23	-0.28125	-0.03125	-0.15625	-0.640625
	CONJUNCTIVAL DISORDER, UNSPECIFIED	911	768	722	1010	1221	-0.15697	-0.207464	0.108672	0.340285	4059	2883	2706	3929	5093	-0.289727	-0.333333	-0.0320276	0.254743
	CONJUNCTIVAL DISORDERS, OTHER	1018	892	970	1060	1306	-0.123772	-0.0471513	0.0412574	0.282908	4739	4048	4855	5023	5837	-0.145811	0.0244777	0.0599283	0.231694
	CONJUNCTIVAL EDEMA	217	166	125	91	121	-0.235023	-0.423963	-0.580645	-0.442396	1075	874	639	421	634	-0.186977	-0.405581	-0.608372	-0.410233
	CONJUNCTIVAL GRANULOMA	7	5	5	4	7	-0.285714	-0.285714	-0.428571	0	28	14	14	21	30	-0.5	-0.5	-0.25	0.0714286
	CONJUNCTIVAL HEMORRHAGE	195	164	169	182	161	-0.158974	-0.133333	-0.0666667	-0.174359	934	771	757	940	790	-0.174518	-0.189507	0.00642398	-0.154176
	CONJUNCTIVAL HYPEREMIA	150	142	170	178	189	-0.0533333	0.133333	0.186667	0.26	663	607	632	692	654	-0.0844646	-0.0467572	0.0437406	-0.0135747
	CONJUNCTIVAL XEROSIS - XEROPHTALMIA	12	7	14	9	14	-0.416667	0.166667	-0.25	0.166667	35	40	72	31	60	0.142857	1.05714	-0.114286	0.714286
	CONJUNCTIVITIS IN MUCOCUTANEOUS DISEASE	26	19	10	21	17	-0.269231	-0.615385	-0.192308	-0.346154	123	96	46	98	68	-0.219512	-0.626016	-0.203252	-0.447154
	CONJUNCTIVITIS, ALLERGIC, OTHER, CHRONIC	1077	1009	845	929	919	-0.0631383	-0.215413	-0.137419	-0.146704	4094	3262	2738	2991	2903	-0.203224	-0.331216	-0.269419	-0.290914
	CONJUNCTIVITIS, ATOPIC/ALLERGIC, ACUTE	1302	1003	985	1062	1147	-0.229647	-0.243472	-0.184332	-0.119048	5313	3840	3720	3914	4736	-0.277244	-0.299831	-0.263316	-0.108602
	CONJUNCTIVITIS, CHRONIC	254	202	164	228	210	-0.204724	-0.354331	-0.102362	-0.173228	1014	682	547	790	624	-0.327416	-0.460552	-0.220907	-0.384615
	CONJUNCTIVITIS, FOLLICULAR, ACUTE	319	268	342	295	260	-0.159875	0.0721003	-0.0752351	-0.184953	1172	882	1188	1184	1143	-0.24744	0.0136519	0.0102389	-0.024744
	CONJUNCTIVITIS, FOLLICULAR, CHRONIC	20	14	7	7	6	-0.3	-0.65	-0.65	-0.7	64	48	17	20	24	-0.25	-0.734375	-0.6875	-0.625
	CONJUNCTIVITIS, MUCOPURULENT, OTHER	428	211	375	416	353	-0.507009	-0.123832	-0.0280374	-0.175234	1574	707	1174	1392	1246	-0.550826	-0.25413	-0.115629	-0.208386
	CONJUNCTIVITIS, OTHER	7082	4926	5603	5813	6649	-0.304434	-0.208839	-0.179187	-0.0611409	29209	18977	20804	22556	27158	-0.350303	-0.287754	-0.227772	-0.0702181
	CONJUNCTIVITIS, PARASITIC	7	5	5	2	7	-0.285714	-0.285714	-0.714286	0	39	14	17	14	31	-0.641026	-0.564103	-0.641026	-0.205128
	CONJUNCTIVITIS, PSEUDOMEMBRANOUS	1									6
	CONJUNCTIVITIS, ROSACEA		2	1	2	1						8	8	8	4
	CONJUNCTIVITIS, SIMPLE, CHRONIC	6	8	14	9	11	0.333333	1.33333	0.5	0.833333	12	16	61	43	19	0.333333	4.08333	2.58333	0.583333
	CONJUNCTIVITIS, UNSPECIFIED	1645	1166	1313	1411	1481	-0.291185	-0.201824	-0.142249	-0.099696	7668	5486	5797	6185	5549	-0.284559	-0.244001	-0.193401	-0.276343
	CONJUNCTIVITIS, UNSPECIFIED, ACUTE	5202	3354	3556	3739	3434	-0.355248	-0.316417	-0.281238	-0.339869	22024	12481	13208	14872	13796	-0.4333	-0.400291	-0.324737	-0.373592
	CONJUNCTIVITIS, UNSPECIFIED, CHRONIC	13	7	2	9	2	-0.461538	-0.846154	-0.307692	-0.846154	78	41	3	39	2	-0.474359	-0.961538	-0.5	-0.974359
	CONJUNCTIVITIS, VERNAL	126	108	138	78	122	-0.142857	0.0952381	-0.380952	-0.031746	309	264	346	208	384	-0.145631	0.119741	-0.326861	0.242718
	CONJUNCTIVOCHALASIS	3		1	3	2		-0.666667	0	-0.333333	10		3	11	14		-0.7	0.1	0.4
	CONVERGENCE INSUFFICIENCY OR PALSY	16	9	17	14	15	-0.4375	0.0625	-0.125	-0.0625	72	19	24	56	28	-0.736111	-0.666667	-0.222222	-0.611111
	CORNEA GUTTATA	4	6	1	2	1	0.5	-0.75	-0.5	-0.75	22	25	3	5	13	0.136364	-0.863636	-0.772727	-0.409091
	CORNEA REPLACED BY TRANSPLANT	29	32	35	32	30	0.103448	0.206897	0.103448	0.0344828	116	151	153	110	97	0.301724	0.318966	-0.0517241	-0.163793
	CORNEAL ABSCESS	59	44	64	25	37	-0.254237	0.0847458	-0.576271	-0.372881	336	294	349	155	151	-0.125	0.0386905	-0.53869	-0.550595
	CORNEAL ANESTHESIA AND HYPOESTHESIA	3	2		1	2	-0.333333		-0.666667	-0.333333	2	2		1	16	0		-0.5	7
	CORNEAL DEFORMITIES, OTHER	18	24	26	12	24	0.333333	0.444444	-0.333333	0.333333	129	108	109	39	112	-0.162791	-0.155039	-0.697674	-0.131783
	CORNEAL DEGENERATION, UNSPECIFIED	11	8	8	2	3	-0.272727	-0.272727	-0.818182	-0.727273	55	32	41	12	7	-0.418182	-0.254545	-0.781818	-0.872727
	CORNEAL DEPOSIT, UNSPECIFIED	3		2	5	6		-0.333333	0.666667	1	18		1	8	26		-0.944444	-0.555556	0.444444
	CORNEAL DISORDER DUE TO CONTACT LENS	4	10	3	8	3	1.5	-0.25	1	-0.25	18	54	30	28	10	2	0.666667	0.555556	-0.444444
	CORNEAL DISORDER, UNSPECIFIED	43	23	16	13	24	-0.465116	-0.627907	-0.697674	-0.44186	261	104	81	80	117	-0.601533	-0.689655	-0.693487	-0.551724
	CORNEAL DISORDERS, OTHER	40	36	30	27	33	-0.1	-0.25	-0.325	-0.175	169	193	156	118	136	0.142012	-0.0769231	-0.301775	-0.195266
	CORNEAL DYSTROPHIES, ANTERIOR, OTHER	5	6	4	2	7	0.2	-0.2	-0.6	0.4	23	19	19	14	15	-0.173913	-0.173913	-0.391304	-0.347826
	CORNEAL ECTASIA	4	2	7	6	8	-0.5	0.75	0.5	1	17	11	39	20	61	-0.352941	1.29412	0.176471	2.58824
	CORNEAL EDEMA, IDIOPATHIC	4	7	7	9	2	0.75	0.75	1.25	-0.5	26	42	42	24	14	0.615385	0.615385	-0.0769231	-0.461538
	CORNEAL EDEMA, SECONDARY	31	27	22	11	20	-0.129032	-0.290323	-0.645161	-0.354839	193	91	87	48	79	-0.528497	-0.549223	-0.751295	-0.590674
	CORNEAL EDEMA/INFILTRATE, UNSPECIFIED	25	20	9	31	19	-0.2	-0.64	0.24	-0.24	104	111	35	172	80	0.0673077	-0.663462	0.653846	-0.230769
	CORNEAL EROSION	128	107	103	109	94	-0.164062	-0.195312	-0.148438	-0.265625	709	587	735	536	518	-0.172073	0.0366714	-0.244006	-0.269394
	CORNEAL LEUCOMA INTERFERING WITH CENTRAL VISION	9	12	12	14	13	0.333333	0.333333	0.555556	0.444444	36	29	37	24	21	-0.194444	0.0277778	-0.333333	-0.416667
	CORNEAL MACULA INTERFERING WITH CENTRAL VISION	2	1				-0.5				8	1				-0.875
	CORNEAL MARGINAL DEGENERATION [TERRIEN'S]		2									10
	CORNEAL OPACITY, CENTRAL	21	39	45	23	18	0.857143	1.14286	0.0952381	-0.142857	55	80	159	52	65	0.454545	1.89091	-0.0545455	0.181818
	CORNEAL PERFORATION	1	3	12	6	1	2	11	5	0	12	10	23	36	1	-0.166667	0.916667	2	-0.916667
	CORNEAL SCARS AND OPACITIES	142	82	108	66	84	-0.422535	-0.239437	-0.535211	-0.408451	568	245	390	204	289	-0.568662	-0.31338	-0.640845	-0.491197
	CORNEAL ULCER	13	13	16	15	20	0	0.230769	0.153846	0.538462	79	75	56	98	120	-0.0506329	-0.291139	0.240506	0.518987
	CORNEAL ULCER, CENTRAL	9	1	5	3	4	-0.888889	-0.444444	-0.666667	-0.555556	43	3	22	10	9	-0.930233	-0.488372	-0.767442	-0.790698
	CORNEAL ULCER, PERFORATED		5	1	1	9						36	3	4	20
	CORNEAL ULCER, UNSPECIFIED	17	7	7	4	12	-0.588235	-0.588235	-0.764706	-0.294118	106	91	23	19	79	-0.141509	-0.783019	-0.820755	-0.254717
	CORTICAL VISUAL IMPAIRMENT (CVI, CORTICAL BLINDNESS)	4	5	1	5	1	0.25	-0.75	0.25	-0.75	18	9	1	16	2	-0.5	-0.944444	-0.111111	-0.888889
	CYSTOID MACULAR DEGENERATION (EDEMA) OF RETINA	127	74	85	55	91	-0.417323	-0.330709	-0.566929	-0.283465	575	330	495	262	508	-0.426087	-0.13913	-0.544348	-0.116522
	CYTOMEGALOVIRUS CHORIORETINITIS				1									4
	DACRYOADENITIS, ACUTE	27	9	9	9	19	-0.666667	-0.666667	-0.666667	-0.296296	122	42	38	36	114	-0.655738	-0.688525	-0.704918	-0.0655738
	DACRYOADENITIS, CHRONIC	3	2	4	2	6	-0.333333	0.333333	-0.333333	1	20	6	21	22	18	-0.7	0.05	0.1	-0.1
	DACRYOCYSTITIS, ACUTE	41	47	15	31	31	0.146341	-0.634146	-0.243902	-0.243902	220	293	86	235	180	0.331818	-0.609091	0.0681818	-0.181818
	DACRYOCYSTITIS, CHRONIC	25	15	8	5	9	-0.4	-0.68	-0.8	-0.64	137	58	27	38	30	-0.576642	-0.80292	-0.722628	-0.781022
	DACRYOCYSTITIS, PHLEGMONOUS					1									6
	DACRYOCYSTITIS, UNSPECIFIED	24	14	11	19	14	-0.416667	-0.541667	-0.208333	-0.416667	186	90	66	144	79	-0.516129	-0.645161	-0.225806	-0.575269
	DACRYOSTENOSIS, STENOSIS OF NASOLACRIMAL DUCT, ACQUIRED	67	37	48	46	57	-0.447761	-0.283582	-0.313433	-0.149254	407	231	298	301	283	-0.432432	-0.267813	-0.260442	-0.304668
	DEFORMITY OF ORBIT DUE TO TRAUMA OR SURGERY	2				1				-0.5	7				6				-0.142857
	DEGENERATION OF MACULA AND POSTERIOR POLE OF RETINA	126	96	106	62	74	-0.238095	-0.15873	-0.507937	-0.412698	535	355	451	358	306	-0.336449	-0.157009	-0.330841	-0.428037
	DEGENERATIVE DISORDER OF EYELID, UNSPECIFIED	17	12	12	12	12	-0.294118	-0.294118	-0.294118	-0.294118	9	17	6	4	4	0.888889	-0.333333	-0.555556	-0.555556
	DERMATITIS OF EYELID, CONTACT AND ALLERGIC	25	17	16	19	17	-0.32	-0.36	-0.24	-0.32	116	105	98	85	105	-0.0948276	-0.155172	-0.267241	-0.0948276
	DERMATITIS OF EYELID, EZEMATOUS	5	3		2	1	-0.4		-0.6	-0.8	33	13		49	12	-0.606061		0.484848	-0.636364
	DERMATITIS OF EYELID, INFECTIVE, OTHER	8	2	1	1	1	-0.75	-0.875	-0.875	-0.875	37	7	2	2	1	-0.810811	-0.945946	-0.945946	-0.972973
	DERMATOCHALASIS	144	139	154	188	208	-0.0347222	0.0694444	0.305556	0.444444	830	757	838	1063	1184	-0.0879518	0.00963855	0.280723	0.426506
	DERMATOSES OF EYELID, NONINFECTIOUS		1	1	2	1						5	5	14	4
	DIABETIC MACULAR EDEMA	512	299	280	260	251	-0.416016	-0.453125	-0.492188	-0.509766	2274	1280	1298	1142	1048	-0.437115	-0.4292	-0.497801	-0.539138
	DIABETIC RETINAL MICROANEURYSMS	15	11	26	4	9	-0.266667	0.733333	-0.733333	-0.4	38	44	78	5	31	0.157895	1.05263	-0.868421	-0.184211
	DIABETIC RETINOPATHY	852	604	538	462	482	-0.29108	-0.368545	-0.457746	-0.434272	3017	2431	2027	1767	1784	-0.194233	-0.328141	-0.414319	-0.408684
	DIABETIC RETINOPATHY NOS	60	30	19	24	22	-0.5	-0.683333	-0.6	-0.633333	188	76	122	103	65	-0.595745	-0.351064	-0.452128	-0.654255
	DIFFUSE EPISCLERITIS	13	6	9	14	10	-0.538462	-0.307692	0.0769231	-0.230769	74	43	35	53	58	-0.418919	-0.527027	-0.283784	-0.216216
	DIPLOPIA	224	300	257	230	189	0.339286	0.147321	0.0267857	-0.15625	1540	2282	1739	1671	1424	0.481818	0.129221	0.0850649	-0.0753247
	DISCIFORM SENILE MACULAR DEGENERATION, AMD	9	6	4		5	-0.333333	-0.555556		-0.444444	19	17	19		26	-0.105263	0		0.368421
	DISCOID LUPUS ERYTHEMATOSUS OF EYELID	6	7	4	1	2	0.166667	-0.333333	-0.833333	-0.666667	28	46	19	2	15	0.642857	-0.321429	-0.928571	-0.464286
	DISCRETE COLLIQUATIVE KERATOPATHY		1									7
	DRUSEN (DEGENERATIVE) OF RETINA	40	33	22	16	21	-0.175	-0.45	-0.6	-0.475	117	113	54	33	101	-0.034188	-0.538462	-0.717949	-0.136752
	DRY SENILE MACULAR DEGENERATION, AMD	89	70	47	35	51	-0.213483	-0.47191	-0.606742	-0.426966	355	333	154	144	183	-0.0619718	-0.566197	-0.594366	-0.484507
	DUANE'S SYNDROME	8	9	11	9	15	0.125	0.375	0.125	0.875	27	27	73	24	41	0	1.7037	-0.111111	0.518519
	ECTROPION, CICATRICIAL			2	2	1							17	4	4
	ECTROPION, SENILE	22	15	10	10	12	-0.318182	-0.545455	-0.545455	-0.454545	130	95	46	61	71	-0.269231	-0.646154	-0.530769	-0.453846
	ECTROPION, UNSPECIFIED	17	28	36	29	20	0.647059	1.11765	0.705882	0.176471	114	156	205	116	90	0.368421	0.798246	0.0175439	-0.210526
	ENDOPHTHALMITIS, PARASITIC, NOS	1									3
	ENOPHTHALMOS DUE TO ATROPHY OF ORBITAL TISSUE	1	4	2			3	1			1	5	1			4	0
	ENOPHTHALMOS, UNSPECIFIED AS TO CAUSE			1	1	1							17	4	6
	ENTROPION AND TRICHIASIS OF EYELID	20	8	18	18	2	-0.6	-0.1	-0.1	-0.9	96	66	54	90	28	-0.3125	-0.4375	-0.0625	-0.708333
	ENTROPION, SPASTIC	1		1	1			0	0		2		14	8			6	3
	ENTROPION, UNSPECIFIED	7	3	5	8	2	-0.571429	-0.285714	0.142857	-0.714286	39	25	16	65	4	-0.358974	-0.589744	0.666667	-0.897436
	EPIPHORA DUE TO EXCESS LACRIMATION	7	3	22	4	9	-0.571429	2.14286	-0.428571	0.285714	40	14	74	21	91	-0.65	0.85	-0.475	1.275
	EPIPHORA DUE TO INSUFFICIENT DRAINAGE	25	31	23	18	22	0.24	-0.08	-0.28	-0.12	118	176	148	91	92	0.491525	0.254237	-0.228814	-0.220339
	EPIPHORA, UNSPECIFIED AS TO CAUSE	29	19	22	17	9	-0.344828	-0.241379	-0.413793	-0.689655	104	84	104	54	46	-0.192308	0	-0.480769	-0.557692
	EPIRETINAL MEMBRANE	37	42	50	54	52	0.135135	0.351351	0.459459	0.405405	142	159	216	220	237	0.119718	0.521127	0.549296	0.669014
	EPISCLERITIS PERIODICA FUGAX	3	1	1	3	11	-0.666667	-0.666667	0	2.66667	13	7	2	22	61	-0.461538	-0.846154	0.692308	3.69231
	EPISCLERITIS, NODULAR	31	18	25	25	12	-0.419355	-0.193548	-0.193548	-0.612903	206	444	196	138	58	1.15534	-0.0485437	-0.330097	-0.718447
	ESOTROPIA, ALTERNATING	40	24	18	21	28	-0.4	-0.55	-0.475	-0.3	242	101	37	48	198	-0.582645	-0.847107	-0.801653	-0.181818
	ESOTROPIA, INTERMITTENT, MONOCULAR	5	3		2	1	-0.4		-0.6	-0.8	28	17		6	0	-0.392857		-0.785714	-1
	ESOTROPIA, MONOCULAR, WITH A PATTERN	9	7	2	5	5	-0.222222	-0.777778	-0.444444	-0.444444	20	10	2	36	9	-0.5	-0.9	0.8	-0.55
	ESOTROPIA, MONOOCULAR	17	7	12	8	13	-0.588235	-0.294118	-0.529412	-0.235294	51	26	35	30	25	-0.490196	-0.313725	-0.411765	-0.509804
	ESOTROPIA, UNSPECIFIED	43	47	51	52	45	0.0930233	0.186047	0.209302	0.0465116	191	188	177	260	198	-0.0157068	-0.0732984	0.361257	0.0366492
	EXOPHTHALMIC CONDITIONS, OTHER	6	4	16	14	20	-0.333333	1.66667	1.33333	2.33333	20	12	115	86	151	-0.4	4.75	3.3	6.55
	EXOPHTHALMOS, CONSTANT	1	3	8	5	2	2	7	4	1	2	24	28	23	8	11	13	10.5	3
	EXOPHTHALMOS, ENDOCRINE	18	16	52	38	22	-0.111111	1.88889	1.11111	0.222222	79	79	252	179	175	0	2.18987	1.26582	1.21519
	EXOPHTHALMOS, INTERMITTENT			1									0
	EXOPHTHALMOS, THYROTOXIC	23	9	16	11	17	-0.608696	-0.304348	-0.521739	-0.26087	170	50	55	51	73	-0.705882	-0.676471	-0.7	-0.570588
	EXOPHTHALMOS, UNSPECIFIED	41	11	18	20	24	-0.731707	-0.560976	-0.512195	-0.414634	259	100	108	220	135	-0.6139	-0.583012	-0.150579	-0.478764
	EXOTROPIA, ALTERNATING	20	20	39	36	30	0	0.95	0.8	0.5	100	100	135	111	98	0	0.35	0.11	-0.02
	EXOTROPIA, INTERMITTENT, ALTERNATING	17	4	6	11	4	-0.764706	-0.647059	-0.352941	-0.764706	56	8	15	35	12	-0.857143	-0.732143	-0.375	-0.785714
	EXOTROPIA, MONOCULAR	25	20	24	15	11	-0.2	-0.04	-0.4	-0.56	80	55	76	30	19	-0.3125	-0.05	-0.625	-0.7625
	EXOTROPIA, MONOCULAR, WITH V PATTERN	1									2
	EXOTROPIA, UNSPECIFIED	31	33	27	35	32	0.0645161	-0.129032	0.129032	0.0322581	162	102	94	148	128	-0.37037	-0.419753	-0.0864198	-0.209877
	EXTERNAL OPHTHALMOPLEGIA - TOLOSA-HUNT SYNDROME	16	9	10	7	4	-0.4375	-0.375	-0.5625	-0.75	78	17	36	12	10	-0.782051	-0.538462	-0.846154	-0.871795
	EXUDATIVE RETINOPATHY	11	12	8	4	3	0.0909091	-0.272727	-0.636364	-0.727273	72	37	54	14	18	-0.486111	-0.25	-0.805556	-0.75
	EXUDATIVE SENILE MACULAR DEGENERATION OF RETINA[ AMD WITH PREDOMINANTLY CLASSIC SUBFOVEAL CHORIODAL NEOVASCULARIZATION (CNV)]	250	167	152	118	165	-0.332	-0.392	-0.528	-0.34	1297	738	674	436	728	-0.430995	-0.480339	-0.66384	-0.438705
	EYE AND ADNEXA DISORDER, UNSPECIFIED	1520	1698	1914	1998	2364	0.117105	0.259211	0.314474	0.555263	7958	8501	9531	10678	12334	0.0682332	0.197663	0.341794	0.549887
	EYE AND ANEXA DISORDERS, OTHER SPECIFIED	83	62	96	81	98	-0.253012	0.156627	-0.0240964	0.180723	448	328	495	540	447	-0.267857	0.104911	0.205357	-0.00223214
	EYE DISORDER, UNSPECIFIED	2980	2529	3114	3636	4037	-0.151342	0.0449664	0.220134	0.354698	14236	12514	14139	17111	19158	-0.120961	-0.00681371	0.201953	0.345743
	EYE GLOBE REPLACED BY OTHER MEANS	1	1	3		2	0	2		1	5	2	14		12	-0.6	1.8		1.4
	EYE MOVEMENT IRREGULARITIES, OTHER [ INCLUDING OPSOCLONUS MYOCLONUS SYNDROME (OMS)]	1		1				0			10		6				-0.4
	EYE MOVEMENTS DISORDER, UNSPECIFIED	12	8	12	5	10	-0.333333	0	-0.583333	-0.166667	77	29	25	26	38	-0.623377	-0.675325	-0.662338	-0.506494
	EYE OR EYE REGION PAIN	1044	924	1061	1088	1243	-0.114943	0.0162835	0.0421456	0.190613	5549	4962	5231	5046	6086	-0.105785	-0.0573076	-0.090647	0.0967742
	EYE PROBLEMS, OTHER	320	281	336	406	415	-0.121875	0.05	0.26875	0.296875	1611	1659	1941	1838	2147	0.0297952	0.204842	0.140906	0.332713
	EYE REDNESS OR DISCHARGE	656	552	598	687	647	-0.158537	-0.0884146	0.0472561	-0.0137195	3282	2482	2923	3444	3181	-0.243754	-0.109385	0.0493601	-0.0307739
	EYE SWELLING OR MASS	35	29	29	41	32	-0.171429	-0.171429	0.171429	-0.0857143	229	227	151	247	196	-0.00873362	-0.340611	0.0786026	-0.144105
	EYELID CYST(S) - SEBACEOUS CYST OF EYELID	29	16	40	23	34	-0.448276	0.37931	-0.206897	0.172414	153	60	196	88	172	-0.607843	0.281046	-0.424837	0.124183
	EYELID DISORDER, UNSPECIFIED	197	157	209	194	246	-0.203046	0.0609137	-0.0152284	0.248731	920	706	981	1059	1126	-0.232609	0.0663043	0.151087	0.223913
	EYELID DISORDERS, OTHER	160	133	139	168	177	-0.16875	-0.13125	0.05	0.10625	685	688	647	874	795	0.00437956	-0.0554745	0.275912	0.160584
	EYELID EDEMA / HYPEREMIA	107	97	95	104	115	-0.0934579	-0.11215	-0.0280374	0.0747664	487	468	441	480	558	-0.0390144	-0.0944559	-0.0143737	0.145791
	EYELID FUNCTION DISORDERS, OTHER	8	4	8	10	10	-0.5	0	0.25	0.25	49	23	32	56	36	-0.530612	-0.346939	0.142857	-0.265306
	EYELID HEMORRHAGE	66	55	55	44	41	-0.166667	-0.166667	-0.333333	-0.378788	431	278	275	222	213	-0.354988	-0.361949	-0.484919	-0.5058
	EYELID INFLAMMATION, UNSPECIFIED	69	44	48	92	81	-0.362319	-0.304348	0.333333	0.173913	394	226	228	537	438	-0.426396	-0.42132	0.362944	0.111675
	EYELID INFLAMMATIONS, OTHER	19	14	13	25	44	-0.263158	-0.315789	0.315789	1.31579	113	58	53	123	219	-0.486726	-0.530973	0.0884956	0.938053
	EYELID MYOKIMIA	2	1	4	6	7	-0.5	1	2	2.5	5	1	30	14	47	-0.8	5	1.8	8.4
	FLOPPY IRIS SYNDROME	1	1				0				11	1				-0.909091
	FOCAL CHORIORETINITIS, UNSPECIFIED	1									6
	FOREIGN BODY IN ANTERIOR CHAMBER	78	61	45	31	48	-0.217949	-0.423077	-0.602564	-0.384615	276	188	175	119	170	-0.318841	-0.365942	-0.568841	-0.384058
	FOREIGN BODY IN IRIS OR CILIARY BODY	6	7	7	5	6	0.166667	0.166667	-0.166667	0	88	32	42	41	54	-0.636364	-0.522727	-0.534091	-0.386364
	FOREIGN BODY IN LENS	24	16	34	26	17	-0.333333	0.416667	0.0833333	-0.291667	152	78	240	100	76	-0.486842	0.578947	-0.342105	-0.5
	FOREIGN BODY IN POSTERIOR WALL OF EYE	28	37	46	56	43	0.321429	0.642857	1	0.535714	181	226	217	404	226	0.248619	0.198895	1.23204	0.248619
	FOREIGN BODY, INTRAOCULAR, OTHER OR MULTIPLE SITES		1		1							6		6
	FOREIGN BODY, INTRAOCULAR, UNSPECIFIED	12	15	11	7	4	0.25	-0.0833333	-0.416667	-0.666667	29	50	48	25	16	0.724138	0.655172	-0.137931	-0.448276
	FOREIGN BODY, MAGNETIC, IN ANTERIOR CHAMBER OF EYE	21	17	11	13	9	-0.190476	-0.47619	-0.380952	-0.571429	100	69	35	57	40	-0.31	-0.65	-0.43	-0.6
	FOREIGN BODY, MAGNETIC, IN IRIS OR CILIARY BODY			1									4
	FOURTH OR TROCHLEAR NERVE PALSY	11	5	17	18	21	-0.545455	0.545455	0.636364	0.909091	68	37	103	151	159	-0.455882	0.514706	1.22059	1.33824
	FUCH'S ENDOTHELIAL DYSTROPHY	8	6	3	2	7	-0.25	-0.625	-0.75	-0.125	50	33	4	8	55	-0.34	-0.92	-0.84	0.1
	FUCHS' HETEROCHROMIC CYCLITIS	1									9
	FUNGAL BLEPHAROCONJUNCTIVITIS	5	7	5	7	6	0.4	0	0.4	0.2	9	16	40	48	22	0.777778	3.44444	4.33333	1.44444
	FURUNCLE OF EYELID	4	10	8	8	10	1.5	1	1	1.5	20	68	26	38	42	2.4	0.3	0.9	1.1
	GLAUCOMA	3231	2960	2824	2820	2780	-0.083875	-0.125967	-0.127205	-0.139585	12016	10317	10187	10185	9965	-0.141395	-0.152214	-0.15238	-0.170689
	GLAUCOMA OF CHILDHOOD	26	37	55	36	33	0.423077	1.11538	0.384615	0.269231	60	120	156	153	88	1	1.6	1.55	0.466667
	GLAUCOMA STAGE, UNSPECIFIED	19	28	26	33	24	0.473684	0.368421	0.736842	0.263158	145	140	136	195	124	-0.0344828	-0.062069	0.344828	-0.144828
	GLAUCOMA, ANATOMICAL NARROW ANGLE	49	41	25	29	33	-0.163265	-0.489796	-0.408163	-0.326531	180	146	112	115	132	-0.188889	-0.377778	-0.361111	-0.266667
	GLAUCOMA, ASSOCIATED WITH CHAMBER ANGLE ANOMALIES	2	3	11	1	2	0.5	4.5	-0.5	0	4	2	104	3	6	-0.5	25	-0.25	0.5
	GLAUCOMA, ASSOCIATED WITH CONGENITAL ANOMALIES, DYSTROPHIES, AND SYSTEMIC SYNDROMES	4	8	4	4	10	1	0	0	1.5	9	19	10	6	16	1.11111	0.111111	-0.333333	0.777778
	GLAUCOMA, ASSOCIATED WITH LENS DISORDERS, OTHER	3	2	3	3	3	-0.333333	0	0	0	27	8	14	10	6	-0.703704	-0.481481	-0.62963	-0.777778
	GLAUCOMA, ASSOCIATED WITH OCULAR DISORDER, UNSPECIFIED	13	16	17	21	15	0.230769	0.307692	0.615385	0.153846	44	48	60	64	34	0.0909091	0.363636	0.454545	-0.227273
	GLAUCOMA, ASSOCIATED WITH OCULAR DISORDERS, OTHER	60	16	6	18	16	-0.733333	-0.9	-0.7	-0.733333	283	33	9	96	61	-0.883392	-0.968198	-0.660777	-0.784452
	GLAUCOMA, ASSOCIATED WITH OCULAR INFLAMMATIONS	9	13	10	7	10	0.444444	0.111111	-0.222222	0.111111	20	35	22	24	27	0.75	0.1	0.2	0.35
	GLAUCOMA, ASSOCIATED WITH OCULAR TRAUMA		1			1						16			4
	GLAUCOMA, ASSOCIATED WITH SYSTEMIC SYNDROMES	1	1		1		0		0		0	6		4
	GLAUCOMA, ASSOCIATED WITH VASCULAR DISORDERS	10	6	2	16	8	-0.4	-0.8	0.6	-0.2	40	28	7	60	52	-0.3	-0.825	0.5	0.3
	GLAUCOMA, BORDERLINE (GLAUCOMA SUSPECT)	450	414	352	326	366	-0.08	-0.217778	-0.275556	-0.186667	1745	1318	1160	1099	1146	-0.244699	-0.335244	-0.370201	-0.343266
	GLAUCOMA, BORDERLINE, STEROID RESPONDERS	4	4	8	2	3	0	1	-0.5	-0.25	10	5	50	18	3	-0.5	4	0.8	-0.7
	GLAUCOMA, CLOSED ANGLE, ACUTE	13	11	6	5	10	-0.153846	-0.538462	-0.615385	-0.230769	79	32	14	35	67	-0.594937	-0.822785	-0.556962	-0.151899
	GLAUCOMA, CLOSED ANGLE, CHRONIC	58	32	37	28	21	-0.448276	-0.362069	-0.517241	-0.637931	158	133	118	85	49	-0.158228	-0.253165	-0.462025	-0.689873
	GLAUCOMA, CLOSED ANGLE, INTERMITTENT	1		1	1	1		0	0	0	5		2	4	6		-0.6	-0.2	0.2
	GLAUCOMA, CLOSED ANGLE, PRIMARY, UNSPECIFIED	5	4	5		6	-0.2	0		0.2	11	17	26		24	0.545455	1.36364		1.18182
	GLAUCOMA, CLOSED ANGLE, RESIDUAL STAGE	3		1	1	2		-0.666667	-0.666667	-0.333333	8		2	3	8		-0.75	-0.625	0
	GLAUCOMA, CORTICOSTEROID-INDUCED	18	12	2	4		-0.333333	-0.888889	-0.777778		135	45	2	5		-0.666667	-0.985185	-0.962963
	GLAUCOMA, CORTICOSTEROID-INDUCED, GLAUCOMATOUS STAGE	2									4
	GLAUCOMA, LOW TENSION	38	45	38	28	25	0.184211	0	-0.263158	-0.342105	132	102	176	87	72	-0.227273	0.333333	-0.340909	-0.454545
	GLAUCOMA, OPEN ANGLE, PRIMARY	214	193	222	160	117	-0.0981308	0.0373832	-0.252336	-0.453271	809	625	815	542	421	-0.227441	0.00741656	-0.330037	-0.479604
	GLAUCOMA, OPEN ANGLE, RESIDUAL STAGE	1	1	1	2	2	0	0	1	1	2	0	4	5	9	-1	1	1.5	3.5
	GLAUCOMA, OPEN ANGLE, WITH CUPPING OF OPTIC DISCS	22	16	12	31	18	-0.272727	-0.454545	0.409091	-0.181818	73	54	50	93	68	-0.260274	-0.315068	0.273973	-0.0684932
	GLAUCOMA, OPEN-ANGLE, UNSPECIFIED	84	83	77	64	50	-0.0119048	-0.0833333	-0.238095	-0.404762	277	303	270	297	170	0.0938628	-0.0252708	0.0722022	-0.386282
	GLAUCOMA, OTHER SPECIFIED	17	17	13	13	20	0	-0.235294	-0.235294	0.176471	58	54	56	48	84	-0.0689655	-0.0344828	-0.172414	0.448276
	GLAUCOMA, PSEUDOEXFOLIATION	204	172	147	135	113	-0.156863	-0.279412	-0.338235	-0.446078	784	618	550	526	443	-0.211735	-0.298469	-0.329082	-0.434949
	GLAUCOMA, UNSPECIFIED	64	59	56	75	75	-0.078125	-0.125	0.171875	0.171875	315	222	222	295	308	-0.295238	-0.295238	-0.0634921	-0.0222222
	GLAUCOMATOCYCLITIC CRISES-POSNER-SCHLOSSMAN SYNDROME	5	1	3	4	6	-0.8	-0.4	-0.2	0.2	10	1	7	20	17	-0.9	-0.3	1	0.7
	HARADA'S DISEASE			9	14	2							50	63	31
	HEMIANOPSIA (ALTITUDINAL) (HOMONYMOUS)	24	19	22	32	9	-0.208333	-0.0833333	0.333333	-0.625	84	87	117	177	34	0.0357143	0.392857	1.10714	-0.595238
	HEMOPHTHALMOS, EXCEPT CURRENT INJURY	1			1				0		6			17				1.83333
	HEMORRHAGIC CHOROIDAL DETACHMENT	1		1	3			0	2		2		4	16			1	7
	HEREDITARY DRUSEN	1		1				0			4		4				0
	HOMONYMOUS BILATERAL FIELD DEFECTS	5	2	7	1	4	-0.6	0.4	-0.8	-0.2	18	10	48	2	12	-0.444444	1.66667	-0.888889	-0.333333
	HORDEOLUM EXTERNUM	668	564	466	466	513	-0.155689	-0.302395	-0.302395	-0.232036	2800	2054	1708	1702	2203	-0.266429	-0.39	-0.392143	-0.213214
	HORDEOLUM INTERNUM	337	272	220	195	213	-0.192878	-0.347181	-0.421365	-0.367953	1694	1215	1003	872	1185	-0.282763	-0.40791	-0.485242	-0.300472
	HORDOLEUM NOS	135	112	82	85	103	-0.17037	-0.392593	-0.37037	-0.237037	762	606	302	357	519	-0.204724	-0.603675	-0.531496	-0.318898
	HORSESHOE TEAR OF RETINA WITHOUT DETACHMENT	11	14	11	11	9	0.272727	0	0	-0.181818	51	25	68	38	38	-0.509804	0.333333	-0.254902	-0.254902
	HYPERMETROPIA	258	272	337	318	337	0.0542636	0.306202	0.232558	0.306202	555	646	763	642	686	0.163964	0.374775	0.156757	0.236036
	HYPEROPIA	4	6	13	10	11	0.5	2.25	1.5	1.75	8	10	40	32	36	0.25	4	3	3.5
	HYPERPHORIA, ALTERNATING			1									5
	HYPERTENSIVE RETINOPATHY	201	133	131	149	125	-0.338308	-0.348259	-0.258706	-0.378109	548	408	383	483	399	-0.255474	-0.301095	-0.118613	-0.271898
	HYPERTROPIA	5	9	9	2	2	0.8	0.8	-0.6	-0.6	12	26	31	3	2	1.16667	1.58333	-0.75	-0.833333
	HYPHEMA OF IRIS AND CILIARY BODY	19	19	12	20	15	0	-0.368421	0.0526316	-0.210526	90	129	59	92	77	0.433333	-0.344444	0.0222222	-0.144444
	HYPOTONY ASSOCIATED WITH OTHER OCULAR DISORDERS	2	3	6	2		0.5	2	0		12	5	11	2		-0.583333	-0.0833333	-0.833333
	HYPOTONY OF EYE, UNSPECIFIED	1		1	1			0	0		3		6	6			1	1
	HYPOTROPIA	1			2	1			1	0	2			9	3			3.5	0.5
	INCIPIENT OCCLUSION OF RETINAL VEIN	1	1	1		2	0	0		1	2	2	2		5	0	0		1.5
	INDETERMINATE STAGE GLAUCOMA	2			2	1			0	-0.5	6			13	2			1.16667	-0.666667
	IRIDOCYCLITIS, ACUTE AND SUBACUTE, UNSPECIFIED	9	24	24	46	40	1.66667	1.66667	4.11111	3.44444	49	122	137	339	267	1.4898	1.79592	5.91837	4.44898
	IRIDOCYCLITIS, CHRONIC, UNSPECIFIED	6	8	3	8	8	0.333333	-0.5	0.333333	0.333333	16	32	6	56	38	1	-0.625	2.5	1.375
	IRIDOCYCLITIS, PRIMARY	3	6	3	3		1	0	0		19	69	27	18		2.63158	0.421053	-0.0526316
	IRIDOCYCLITIS, RECURRENT	6	1	3	4	2	-0.833333	-0.5	-0.333333	-0.666667	54	7	21	10	25	-0.87037	-0.611111	-0.814815	-0.537037
	IRIS AND CILIARY BODY VASCULAR DISORDERS	1									3
	IRIS PIGMENT DISPERSION SYNDROME		1	1		1						10	8		3
	JUVENILE MACULAR DEGENERATION (STARGARDT'S DISEASE)	5	2	3	4		-0.6	-0.4	-0.2		22	13	12	16		-0.409091	-0.454545	-0.272727
	KERATITIS, FILAMENTARY	3	10	8	19	11	2.33333	1.66667	5.33333	2.66667	14	68	42	104	65	3.85714	2	6.42857	3.64286
	KERATITIS, INTERSTITIAL AND DEEP, OTHER	3		6	2			1	-0.333333		6		16	16			1.66667	1.66667
	KERATITIS, MACULAR			2	1								16	0
	KERATITIS, OTHER FORMS	17	30	34	18	48	0.764706	1	0.0588235	1.82353	106	133	162	64	245	0.254717	0.528302	-0.396226	1.31132
	KERATITIS, PUNCTATE	17	16	19	25	21	-0.0588235	0.117647	0.470588	0.235294	70	87	124	113	111	0.242857	0.771429	0.614286	0.585714
	KERATITIS, SUPERFICIAL, UNSPECIFIED	3	3	4	8	6	0	0.333333	1.66667	1	7	16	14	46	33	1.28571	1	5.57143	3.71429
	KERATITIS, SUPERFICIAL, WITHOUT CONJUNCTIVITIS	2		2	4	1		0	1	-0.5	4		8	20	4		1	4	0
	KERATITIS, UNSPECIFIED	33	18	44	21	32	-0.454545	0.333333	-0.363636	-0.030303	169	100	288	94	172	-0.408284	0.704142	-0.443787	0.0177515
	KERATOCONJUNCTIVITIS SICCA, NOT SPECIFIED AS SJOGREN'S	3	6	6	8	1	1	1	1.66667	-0.666667	16	29	23	53	15	0.8125	0.4375	2.3125	-0.0625
	KERATOCONJUNCTIVITIS, DUE TO EXPOSURE	2	1		1	6	-0.5		-0.5	2	4	3		8	58	-0.25		1	13.5
	KERATOCONJUNCTIVITIS, OTHER	10	7	8	6	12	-0.3	-0.2	-0.4	0.2	90	60	110	37	81	-0.333333	0.222222	-0.588889	-0.1
	KERATOCONJUNCTIVITIS, UNSPECIFIED	5	5		3	14	0		-0.4	1.8	20	42		6	73	1.1		-0.7	2.65
	KERATOCONUS	438	448	536	486	530	0.0228311	0.223744	0.109589	0.210046	1673	1991	1821	1689	1844	0.190078	0.0884638	0.00956366	0.102212
	KERATOCONUS, ACUTE HYDROPS	2	8	3	6	5	3	0.5	2	1.5	6	28	6	30	9	3.66667	0	4	0.5
	KERATOCONUS, STABLE CONDITION	6	6	6	5	18	0	0	-0.166667	2	26	18	22	28	59	-0.307692	-0.153846	0.0769231	1.26923
	KERATOCONUS, UNSPECIFIED	65	47	70	59	58	-0.276923	0.0769231	-0.0923077	-0.107692	247	209	241	275	257	-0.153846	-0.0242915	0.11336	0.0404858
	KERATOPATHY, BAND-SHAPED	10	7	6	5	3	-0.3	-0.4	-0.5	-0.7	34	14	34	11	7	-0.588235	0	-0.676471	-0.794118
	LACRIMAL GLAND DISLOCATION			1									4
	LACRIMAL GLAND ENLARGEMENT, CHRONIC		1									8
	LACRIMAL PASSAGES CHANGES, OTHER	11	2	7	5	6	-0.818182	-0.363636	-0.545455	-0.454545	46	3	30	34	38	-0.934783	-0.347826	-0.26087	-0.173913
	LACRIMAL PASSAGES INFLAMMATION, UNSPECIFIED, ACUTE	2		1	3	2		-0.5	0.5	0	12		3	14	8		-0.75	0.166667	-0.333333
	LACRIMAL SYSTEM DISORDER, UNSPECIFIED	12	8	15	7	10	-0.333333	0.25	-0.416667	-0.166667	53	40	131	58	77	-0.245283	1.4717	0.0943396	0.45283
	LACRIMAL SYSTEM DISORDERS, OTHER	4	3	6	4	2	-0.25	0.5	0	-0.5	18	20	24	27	7	0.111111	0.333333	0.5	-0.611111
	LAGOPHTHALMOS, PARALYTIC	1		1				0			4		4				0
	LASH PTOSIS	1		1	7	2		0	6	1	6		6	44	4		0	6.33333	-0.333333
	LATTICE DEGENERATION OF RETINA	3	6	7	8	9	1	1.33333	1.66667	2	7	34	29	42	59	3.85714	3.14286	5	7.42857
	LEGAL BLINDNESS, AS DEFINED IN U.S.A.	8	10	4	3	5	0.25	-0.5	-0.625	-0.375	26	24	33	9	10	-0.0769231	0.269231	-0.653846	-0.615385
	LENS DISORDERS, OTHER	5	4	6	2	8	-0.2	0.2	-0.6	0.6	26	30	14	6	34	0.153846	-0.461538	-0.769231	0.307692
	LENS POSTERIOR DISLOCATION	2	9	1	3	5	3.5	-0.5	0.5	1.5	11	47	11	18	36	3.27273	0	0.636364	2.27273
	LENS REPLACED BY OTHER MEANS	26	38	23	22	18	0.461538	-0.115385	-0.153846	-0.307692	115	167	106	98	80	0.452174	-0.0782609	-0.147826	-0.304348
	LENS SUBLUXATION	7	8	7	5	17	0.142857	0	-0.285714	1.42857	20	40	86	42	56	1	3.3	1.1	1.8
	LID RETRACTION OR LAG	8	4	4	3	2	-0.5	-0.5	-0.625	-0.75	51	24	41	20	20	-0.529412	-0.196078	-0.607843	-0.607843
	LOW VISION, BOTH EYES, NOT OTHERWISE SPECIFIED	18	20	24	19	21	0.111111	0.333333	0.0555556	0.166667	72	62	109	78	93	-0.138889	0.513889	0.0833333	0.291667
	LOW VISION, ONE EYE, NOT OTHERWISE SPECIFIED	18	23	14	19	19	0.277778	-0.222222	0.0555556	0.0555556	63	133	93	59	151	1.11111	0.47619	-0.0634921	1.39683
	MACULAR CORNEAL DYSTROPHY	1		4	2	4		3	1	3	5		16	10	20		2.2	1	3
	MACULAR CYST, HOLE, OR PSEUDOHOLE OF RETINA	100	115	100	67	83	0.15	0	-0.33	-0.17	426	528	496	313	356	0.239437	0.164319	-0.265258	-0.164319
	MACULAR DEGENERATION (SENILE) OF RETINA, AMD, UNSPECIFIED	604	578	500	473	489	-0.0430464	-0.172185	-0.216887	-0.190397	2785	2592	2225	2093	2348	-0.0692998	-0.201077	-0.248474	-0.156912
	MACULAR PUCKERING OF RETINA	130	83	82	82	60	-0.361538	-0.369231	-0.369231	-0.538462	541	347	434	407	285	-0.358595	-0.197782	-0.247689	-0.473198
	MEIBOMIAN GLAND INFECTION [MEIBOMITIS]	20	11	14	9	8	-0.45	-0.3	-0.55	-0.6	92	52	66	43	54	-0.434783	-0.282609	-0.532609	-0.413043
	MILD NONPROLIFERATIVE DIABETIC RETINOPATHY[NPDR]	23	18	18	24	18	-0.217391	-0.217391	0.0434783	-0.217391	84	52	89	94	74	-0.380952	0.0595238	0.119048	-0.119048
	MODERATE NONPROLIFERATIVE DIABETIC RETINOPATHY[NPDR]	35	21	10	19	14	-0.4	-0.714286	-0.457143	-0.6	103	68	34	59	36	-0.339806	-0.669903	-0.427184	-0.650485
	MODERATE OR SEVERE VISION IMPAIRMENT, BETTER EYE; PROFOUND VISION IMPAIRMENT OF LESSER EYE	2									10
	MODERATE OR SEVERE VISION IMPAIRMENT, BOTH EYES	5	5	5	7	8	0	0	0.4	0.6	14	26	24	29	28	0.857143	0.714286	1.07143	1
	MODERATE OR SEVERE VISION IMPAIRMENT, ONE EYE	30	28	18	12	16	-0.0666667	-0.4	-0.6	-0.466667	148	108	47	73	104	-0.27027	-0.682432	-0.506757	-0.297297
	MYOPIA	717	1070	1366	1193	1385	0.492329	0.90516	0.663877	0.93166	2011	2562	3109	3055	3325	0.273993	0.545997	0.519145	0.653406
	MYOPIA, PROGRESSIVE HIGH (DEGENERATIVE)	75	121	166	130	125	0.613333	1.21333	0.733333	0.666667	290	346	542	432	414	0.193103	0.868966	0.489655	0.427586
	NIGHT BLINDNESS, CONGENITAL	1	1			1	0			0	1	16			2	15			1
	NON INFECTED RED EYE	124	102	131	144	133	-0.177419	0.0564516	0.16129	0.0725806	573	409	586	678	642	-0.286213	0.0226876	0.183246	0.120419
	NONEXUDATIVE SENILE MACULAR DEGENERATION OF RETINA, AMD	24	23	34	27	31	-0.0416667	0.416667	0.125	0.291667	143	110	99	93	114	-0.230769	-0.307692	-0.34965	-0.202797
	NONPROLIFERATIVE DIABETIC RETINOPATHY NOS[NPDR]	62	31	43	42	33	-0.5	-0.306452	-0.322581	-0.467742	263	120	187	154	143	-0.543726	-0.288973	-0.414449	-0.456274
	NUCLEAR SCLEROSIS, SENILE	40	50	42	41	29	0.25	0.05	0.025	-0.275	168	193	129	147	72	0.14881	-0.232143	-0.125	-0.571429
	NYSTAGMUS, OTHER FORMS	1	6	6	4	2	5	5	3	1	6	23	38	36	18	2.83333	5.33333	5	2
	NYSTAGMUS, UNSPECIFIED	21	8	14	14	11	-0.619048	-0.333333	-0.333333	-0.47619	167	44	51	70	131	-0.736527	-0.694611	-0.580838	-0.215569
	OBSTRUCTION OF NASOLACRIMAL DUCT, NEONATAL	9	4	5	9	2	-0.555556	-0.444444	0	-0.777778	46	20	30	40	10	-0.565217	-0.347826	-0.130435	-0.782609
	OCCLUSION OF RETINAL VEIN	26	23	29	30	18	-0.115385	0.115385	0.153846	-0.307692	145	184	215	196	87	0.268966	0.482759	0.351724	-0.4
	OCULAR HYPERTENSION	201	225	203	230	261	0.119403	0.00995025	0.144279	0.298507	790	776	747	749	842	-0.0177215	-0.0544304	-0.0518987	0.0658228
	OLD RETINAL DETACHMENT, TOTAL OR SUBTOTAL	2	3	1	2		0.5	-0.5	0		3	8	4	16		1.66667	0.333333	4.33333
	OPEN ANGLE WITH BORDERLINE GLAUCOMA FINDINGS, HIGH RISK		1	1	1							8	6	4
	OPERATION FOR RETINAL DETACHMENT	16	11	18	12	9	-0.3125	0.125	-0.25	-0.4375	67	30	72	72	54	-0.552239	0.0746269	0.0746269	-0.19403
	OPHTHALMOPLEGIA, INTERNAL, TOTAL OR COMPLETE	3									2
	OPTIC ATROPHY, PARTIAL	9	6	3	8	9	-0.333333	-0.666667	-0.111111	0	42	41	12	38	50	-0.0238095	-0.714286	-0.0952381	0.190476
	OPTIC ATROPHY, UNSPECIFIED	42	43	64	54	36	0.0238095	0.52381	0.285714	-0.142857	252	269	375	371	169	0.0674603	0.488095	0.472222	-0.329365
	OPTIC CHIASM DISORDERS, ASSOCIATED WITH OTHER NEOPLASMS	3	1	1			-0.666667	-0.666667			7	0	10			-1	0.428571
	OPTIC DISC DISORDERS, OTHER	26	22	30	44	34	-0.153846	0.153846	0.692308	0.307692	147	208	148	241	145	0.414966	0.00680272	0.639456	-0.0136054
	OPTIC NERVE AND VISUAL PATHWAYS DISORDER, UNSPECIFIED	27	19	18	19	13	-0.296296	-0.333333	-0.296296	-0.518519	199	135	128	132	64	-0.321608	-0.356784	-0.336683	-0.678392
	OPTIC NERVE COMPRESSION / OTHER DISORDERS	11	5	5	6	5	-0.545455	-0.545455	-0.454545	-0.545455	107	51	53	42	51	-0.523364	-0.504673	-0.607477	-0.523364
	OPTIC NEURITIS, OTHER	27	37	38	33	50	0.37037	0.407407	0.222222	0.851852	163	308	243	227	376	0.889571	0.490798	0.392638	1.30675
	OPTIC NEURITIS, UNSPECIFIED	52	59	51	38	36	0.134615	-0.0192308	-0.269231	-0.307692	355	344	314	205	236	-0.0309859	-0.115493	-0.422535	-0.335211
	OPTIC NEUROPATHY, ISCHEMIC	63	56	49	37	59	-0.111111	-0.222222	-0.412698	-0.0634921	421	323	426	262	491	-0.232779	0.0118765	-0.377672	0.166271
	OPTIC NEUROPATHY, NUTRITIONAL	2	1		2		-0.5		0		9	5		2		-0.444444		-0.777778
	ORBIT DISORDER, UNSPECIFIED	5	10	7	8	3	1	0.4	0.6	-0.4	40	68	50	61	16	0.7	0.25	0.525	-0.6
	ORBIT INFLAMMATION, ACUTE	4	1	6	3	3	-0.75	0.5	-0.25	-0.25	12	3	41	6	30	-0.75	2.41667	-0.5	1.5
	ORBIT INFLAMMATION, ACUTE, UNSPECIFIED	1	2		1	1	1		0	0	6	10		2	4	0.666667		-0.666667	-0.333333
	ORBITAL CELLULITIS	46	34	28	35	34	-0.26087	-0.391304	-0.23913	-0.26087	360	256	130	197	198	-0.288889	-0.638889	-0.452778	-0.45
	ORBITAL DISORDERS, OTHER	12	9	22	32	25	-0.25	0.833333	1.66667	1.08333	98	64	175	191	150	-0.346939	0.785714	0.94898	0.530612
	ORBITAL GRANULOMA - PSEUDOTUMOR (INFLAMMATORY) OF ORBIT	7	3	3		1	-0.571429	-0.571429		-0.857143	54	6	15		10	-0.888889	-0.722222		-0.814815
	ORBITAL MYOSITIS	12	5	10	2	3	-0.583333	-0.166667	-0.833333	-0.75	59	49	65	16	51	-0.169492	0.101695	-0.728814	-0.135593
	OTHER FORMS OF RETINAL DETACHMENT	28	22	18	17	16	-0.214286	-0.357143	-0.392857	-0.428571	118	68	110	98	85	-0.423729	-0.0677966	-0.169492	-0.279661
	OTHER RETINOSCHISIS AND RETINAL CYSTS		1	1								4	2
	PANNUS (CORNEAL)		2									19
	PANUVEITIS	129	113	109	95	118	-0.124031	-0.155039	-0.263566	-0.0852713	599	516	537	571	516	-0.138564	-0.103506	-0.0467446	-0.138564
	PAPILLEDEMA ASSOCIATED WITH INCREASED INTRACRANIAL PRESSURE	17	41	25	50	27	1.41176	0.470588	1.94118	0.588235	85	183	155	185	136	1.15294	0.823529	1.17647	0.6
	PAPILLEDEMA ASSOCIATED WITH RETINAL DISORDER	2		2	1	3		0	-0.5	0.5	7		20	4	27		1.85714	-0.428571	2.85714
	PAPILLEDEMA, UNSPECIFIED	40	50	32	31	32	0.25	-0.2	-0.225	-0.2	208	404	236	191	156	0.942308	0.134615	-0.0817308	-0.25
	PARADOXICAL FACIAL MOVEMENTS	7	8	10	8	1	0.142857	0.428571	0.142857	-0.857143	30	15	21	12	2	-0.5	-0.3	-0.6	-0.933333
	PARASITIC INFESTATION OF EYELID	2	1	1			-0.5	-0.5			11	28	5			1.54545	-0.545455
	PARS PLANITIS	1	1	2	2	2	0	1	1	1	3	4	5	10	26	0.333333	0.666667	2.33333	7.66667
	PARTIAL OCCLUSION OF RETINAL VEIN	10	14	12	20	9	0.4	0.2	1	-0.1	42	103	60	102	30	1.45238	0.428571	1.42857	-0.285714
	PERIORBITAL CELLULITIS	277	201	192	229	291	-0.274368	-0.306859	-0.173285	0.0505415	1514	984	1326	1214	1534	-0.350066	-0.124174	-0.198151	0.01321
	PHOTOKERATITIS	7	28	13	12	20	3	0.857143	0.714286	1.85714	43	134	68	68	78	2.11628	0.581395	0.581395	0.813953
	PHOTOPSIA	1	1		1	1	0		0	0	10	3		12	7	-0.7		0.2	-0.3
	PHTHISIS BULBI	2	7	5	3	1	2.5	1.5	0.5	-0.5	4	33	14	8	10	7.25	2.5	1	1.5
	PIGMENTARY RETINAL DYSTROPHY	14	15	14	17	4	0.0714286	0	0.214286	-0.714286	64	53	69	76	25	-0.171875	0.078125	0.1875	-0.609375
	PINGUECULA	23	11	13	16	19	-0.521739	-0.434783	-0.304348	-0.173913	125	38	46	81	85	-0.696	-0.632	-0.352	-0.32
	POSTSURGICAL STATES FOLLOWING SURGERY OF EYE AND ADNEXA	30	24	26	22	24	-0.2	-0.133333	-0.266667	-0.2	167	87	61	73	94	-0.479042	-0.634731	-0.562874	-0.437126
	PREGLAUCOMA, UNSPECIFIED	42	27	39	50	53	-0.357143	-0.0714286	0.190476	0.261905	205	71	125	177	178	-0.653659	-0.390244	-0.136585	-0.131707
	PRERETINAL HEMORRHAGE		5	2	6	3						30	5	18	12
	PRESBYOPIA	259	271	292	313	316	0.046332	0.127413	0.208494	0.220077	692	688	674	753	592	-0.00578035	-0.0260116	0.0881503	-0.144509
	PRIMARY ANGLE CLOSURE WITHOUT GLAUCOMA DAMAGE	3	2	2	2	1	-0.333333	-0.333333	-0.333333	-0.666667	12	16	3	4	4	0.333333	-0.75	-0.666667	-0.666667
	PROFOUND VISION IMPAIRMENT, BOTH EYES	2	4	2	4	2	1	0	1	0	14	22	4	6	3	0.571429	-0.714286	-0.571429	-0.785714
	PROFOUND VISION IMPAIRMENT, ONE EYE		2	2	2	2						22	44	4	16
	PROGRESSIVE CONE (-ROD) DYSTROPHY	6	6	3	3	4	0	-0.5	-0.5	-0.333333	12	17	18	14	15	0.416667	0.5	0.166667	0.25
	PROLIFERATIVE DIABETIC RETINOPATHY	162	128	102	99	97	-0.209877	-0.37037	-0.388889	-0.401235	542	404	334	394	343	-0.254613	-0.383764	-0.273063	-0.367159
	PSEUDOEXFOLIATION OF LENS CAPSULE	37	27	32	19	19	-0.27027	-0.135135	-0.486486	-0.486486	105	140	109	46	101	0.333333	0.0380952	-0.561905	-0.0380952
	PSEUDOPAPILLEDEMA	3	3			1	0			-0.666667	4	13			7	2.25			0.75
	PSEUDOPHAKIA	439	436	444	366	359	-0.00683371	0.0113895	-0.166287	-0.182232	1482	1394	1422	1129	1236	-0.0593792	-0.0404858	-0.238192	-0.165992
	PSEUDOPTERYGIUM	19	10	10	6	6	-0.473684	-0.473684	-0.684211	-0.684211	36	33	26	14	16	-0.0833333	-0.277778	-0.611111	-0.555556
	PTERYGIUM, CENTRAL	30	27	17	14	18	-0.1	-0.433333	-0.533333	-0.4	93	128	194	42	74	0.376344	1.08602	-0.548387	-0.204301
	PTERYGIUM, PERIPHERAL, PROGRESSIVE	18	20	33	11	16	0.111111	0.833333	-0.388889	-0.111111	76	81	174	88	75	0.0657895	1.28947	0.157895	-0.0131579
	PTERYGIUM, PERIPHERAL, STATIONARY	11	6	7	9	8	-0.454545	-0.363636	-0.181818	-0.272727	34	14	36	50	38	-0.588235	0.0588235	0.470588	0.117647
	PTERYGIUM, RECURRENT	15	6	7	8	4	-0.6	-0.533333	-0.466667	-0.733333	62	17	42	31	24	-0.725806	-0.322581	-0.5	-0.612903
	PTERYGIUM, UNSPECIFIED	230	193	175	187	204	-0.16087	-0.23913	-0.186957	-0.113043	1118	865	760	839	994	-0.226297	-0.320215	-0.249553	-0.110912
	PTOSIS OF EYELID, UNSPECIFIED	271	295	368	342	313	0.0885609	0.357934	0.261993	0.154982	1440	1637	2034	1978	1786	0.136806	0.4125	0.373611	0.240278
	PTOSIS, MYOGENIC	4	8	1	1	3	1	-0.75	-0.75	-0.25	34	44	4	4	13	0.294118	-0.882353	-0.882353	-0.617647
	PTOSIS-INVOLUTIONAL	11	8	10	6	5	-0.272727	-0.0909091	-0.454545	-0.545455	50	43	84	22	30	-0.14	0.68	-0.56	-0.4
	RECENT RETINAL DETACHMENT, PARTIAL, WITH MULTIPLE DEFECTS	5	1	3	2	1	-0.8	-0.4	-0.6	-0.8	32	3	17	5	5	-0.90625	-0.46875	-0.84375	-0.84375
	RECENT RETINAL DETACHMENT, TOTAL OR SUBTOTAL	8	4	3	4	12	-0.5	-0.625	-0.5	0.5	12	21	6	10	65	0.75	-0.5	-0.166667	4.41667
	RECESSION OF CHAMBER ANGLE OF EYE	1									11
	REFRACTION AND ACCOMMODATION DISORDER, UNSPECIFIED	99	84	91	86	71	-0.151515	-0.0808081	-0.131313	-0.282828	232	147	174	130	172	-0.366379	-0.25	-0.439655	-0.258621
	REFRACTION AND ACCOMMODATION DISORDERS, OTHER	27	29	29	42	31	0.0740741	0.0740741	0.555556	0.148148	58	55	40	67	56	-0.0517241	-0.310345	0.155172	-0.0344828
	REFRACTIVE DIPLOPIA	1		2		1		1		0	6		11		12		0.833333		1
	RETAINED FOREIGN BODY OF EYELID	4	2	4	6	2	-0.5	0	0.5	-0.5	26	6	24	38	7	-0.769231	-0.0769231	0.461538	-0.730769
	RETINAL ARTERIAL BRANCH OCCLUSION	31	38	36	41	35	0.225806	0.16129	0.322581	0.129032	157	176	222	298	148	0.121019	0.414013	0.898089	-0.0573248
	RETINAL ARTERIAL MACROANEURYSM ASSOCIATED WITH HYPERTENSION	2	2	1	1	1	0	-0.5	-0.5	-0.5	15	11	13	0	6	-0.266667	-0.133333	-1	-0.6
	RETINAL ARTERITIS		1	3	1	1						29	19	8	6
	RETINAL DEFECT, UNSPECIFIED	39	39	35	16	23	0	-0.102564	-0.589744	-0.410256	225	221	151	60	108	-0.0177778	-0.328889	-0.733333	-0.52
	RETINAL DEFECTS WITHOUT DETACHMENT	52	54	46	32	34	0.0384615	-0.115385	-0.384615	-0.346154	246	196	219	122	191	-0.203252	-0.109756	-0.504065	-0.223577
	RETINAL DETACHMENT WITH RETINAL DEFECT	218	158	196	150	120	-0.275229	-0.100917	-0.311927	-0.449541	1150	912	928	764	717	-0.206957	-0.193043	-0.335652	-0.376522
	RETINAL DETACHMENT WITH RETINAL DEFECT, UNSPECIFIED	70	60	46	56	49	-0.142857	-0.342857	-0.2	-0.3	409	252	181	246	235	-0.383863	-0.557457	-0.398533	-0.425428
	RETINAL DISORDER, UNSPECIFIED	41	40	30	55	38	-0.0243902	-0.268293	0.341463	-0.0731707	198	237	158	395	310	0.19697	-0.20202	0.994949	0.565657
	RETINAL DISORDERS, OTHER	44	40	37	48	40	-0.0909091	-0.159091	0.0909091	-0.0909091	158	213	145	301	192	0.348101	-0.0822785	0.905063	0.21519
	RETINAL DYSTROPHIES, PRIMARILY INVOLVING THE SENSORY RETINA, OTHER	3	1	4		1	-0.666667	0.333333		-0.666667	6	6	6		4	0	0		-0.333333
	RETINAL EDEMA (LOCALIZED / MACULAR / PERIPHERAL)	92	87	61	73	52	-0.0543478	-0.336957	-0.206522	-0.434783	342	305	224	343	248	-0.108187	-0.345029	0.00292398	-0.274854
	RETINAL HEMORRHAGE (DEEP/SUPERFICIAL)	20	14	24	39	20	-0.3	0.2	0.95	0	89	45	79	193	112	-0.494382	-0.11236	1.16854	0.258427
	RETINAL MACULAR SCARS, OTHER	10	6	9	3	7	-0.4	-0.1	-0.7	-0.3	50	25	48	24	23	-0.5	-0.04	-0.52	-0.54
	RETINAL NERVE FIBER BUNDLE DEFECTS			1									0
	RETINAL TEAR	39	21	26	37	25	-0.461538	-0.333333	-0.0512821	-0.358974	165	102	112	131	164	-0.381818	-0.321212	-0.206061	-0.00606061
	RETINAL VASCULAR OCCLUSION, UNSPECIFIED - THROMBOSIS OF EYE	34	40	31	18	14	0.176471	-0.0882353	-0.470588	-0.588235	204	197	194	118	106	-0.0343137	-0.0490196	-0.421569	-0.480392
	RETINAL VASCULITIS	1	10	8	26	25	9	7	25	24	8	86	40	149	153	9.75	4	17.625	18.125
	RETINITIS PIGMENTOSA	69	67	53	56	52	-0.0289855	-0.231884	-0.188406	-0.246377	309	248	328	255	265	-0.197411	0.0614887	-0.174757	-0.142395
	RETINOPATHY OF PREMATURITY, UNSPECIFIED	2	3	1	3	1	0.5	-0.5	0.5	-0.5	5	17	4	12	18	2.4	-0.2	1.4	2.6
	RHEGMATOGENOUS RETINAL DETACHMENT			1	1	1							3	1	2
	ROUND HOLE OF RETINA WITHOUT DETACHMENT	4		6	3	3		0.5	-0.25	-0.25	36		40	14	14		0.111111	-0.611111	-0.611111
	RUBEOSIS IRIDIS	1	2	2	4		1	1	3		0	11	3	30
	SCLERAL DISORDERS, OTHER	17	15	10	10	25	-0.117647	-0.411765	-0.411765	0.470588	73	58	29	63	116	-0.205479	-0.60274	-0.136986	0.589041
	SCLERITIS WITH CORNEAL INVOLVEMENT	1									6
	SCLERITIS, ANTERIOR	3	9	9	9	10	2	2	2	2.33333	14	87	76	64	83	5.21429	4.42857	3.57143	4.92857
	SCLERITIS, OTHER	23	13	15	28	25	-0.434783	-0.347826	0.217391	0.0869565	140	142	103	200	115	0.0142857	-0.264286	0.428571	-0.178571
	SCLERITIS, POSTERIOR	1	1	19	3	8	0	18	2	7	3	6	178	36	58	1	58.3333	11	18.3333
	SCLERITIS, UNSPECIFIED	23	13	34	32	15	-0.434783	0.478261	0.391304	-0.347826	192	145	262	163	96	-0.244792	0.364583	-0.151042	-0.5
	SCOTOMA INVOLVING CENTRAL AREA	4	7	9	10	3	0.75	1.25	1.5	-0.25	23	44	51	62	22	0.913043	1.21739	1.69565	-0.0434783
	SECONDARY VITREORETINAL DEGENERATIONS	3		2	6	3		-0.333333	1	0	12		2	26	4		-0.833333	1.16667	-0.666667
	SECTORIAL EPISCLERITIS	5	17	4	4	5	2.4	-0.2	-0.2	0	20	92	16	20	32	3.6	-0.2	0	0.6
	SEROUS RETINAL DETACHMENT	2				1				-0.5	6				5				-0.166667
	SEVERE NONPROLIFERATIVE DIABETIC RETINOPATHY[NPDR]	18	15	24	19	28	-0.166667	0.333333	0.0555556	0.555556	61	100	121	59	135	0.639344	0.983607	-0.0327869	1.21311
	SIGHT PROBLEMS	49	31	29	38	38	-0.367347	-0.408163	-0.22449	-0.22449	157	182	134	172	279	0.159236	-0.146497	0.0955414	0.77707
	SIXTH OR ABDUCENS NERVE PALSY	48	30	34	49	35	-0.375	-0.291667	0.0208333	-0.270833	401	198	265	415	316	-0.506234	-0.339152	0.0349127	-0.21197
	SKIN DEGENERATIVE DISORDERS OF EYELID			1		2							1		8
	SPASM OCULOGYRIC	1									5
	STENOSIS AND INSUFFICIENCY OF LACRIMAL PASSAGES		2	4	4	4						1	12	5	3
	STENOSIS OF LACRIMAL CANALICULI	6	3	1	2	7	-0.5	-0.833333	-0.666667	0.166667	27	19	7	6	22	-0.296296	-0.740741	-0.777778	-0.185185
	STENOSIS OF LACRIMAL PUNCTUM	10	5	5	6	13	-0.5	-0.5	-0.4	0.3	40	25	26	22	34	-0.375	-0.35	-0.45	-0.15
	STRABISMUS IN OTHER NEUROMUSCULAR DISORDERS	12	13	10	7	2	0.0833333	-0.166667	-0.416667	-0.833333	66	34	44	64	5	-0.484848	-0.333333	-0.030303	-0.924242
	STRABISMUS, MECHANICAL, FROM OTHER MUSCULOFASCIAL DISORDERS	5	2	3	1	2	-0.6	-0.4	-0.8	-0.6	10	14	9	0	4	0.4	-0.1	-1	-0.6
	STRABISMUS, OTHER SPECIFIED	170	162	126	122	142	-0.0470588	-0.258824	-0.282353	-0.164706	604	498	584	707	589	-0.175497	-0.0331126	0.17053	-0.0248344
	STYE	774	810	822	852	913	0.0465116	0.0620155	0.100775	0.179587	3216	3284	3261	3658	3750	0.0211443	0.0139925	0.137438	0.166045
	SUBCONJUNCTIVAL HEMORRHAGE	288	254	281	272	322	-0.118056	-0.0243056	-0.0555556	0.118056	1493	1373	1424	1475	1835	-0.0803751	-0.0462157	-0.0120563	0.229069
	SUBJECTIVE VISUAL DISTURBANCE, UNSPECIFIED	20	15	13	12	22	-0.25	-0.35	-0.4	0.1	96	100	75	95	178	0.0416667	-0.21875	-0.0104167	0.854167
	SUDDEN VISUAL LOSS	10	12	16	4	10	0.2	0.6	-0.6	0	42	72	126	34	52	0.714286	2	-0.190476	0.238095
	TEAR FILM INSUFFICIENCY, UNSPECIFIED - DRY EYE SYNDROME	1119	1082	1033	1110	1189	-0.0330652	-0.0768543	-0.0080429	0.0625559	4571	4081	3815	4096	4539	-0.107198	-0.165391	-0.103916	-0.00700066
	THIRD OR OCULOMOTOR NERVE PALSY (OR PARALYSIS), PARTIAL	31	18	20	11	14	-0.419355	-0.354839	-0.645161	-0.548387	135	125	83	86	164	-0.0740741	-0.385185	-0.362963	0.214815
	THIRD OR OCULOMOTOR NERVE PALSY(OR PARALYSIS), TOTAL	7	13	10	11	7	0.857143	0.428571	0.571429	0	37	50	28	53	60	0.351351	-0.243243	0.432432	0.621622
	TILTED OPTIC DISC SYNDROME (TDS)		1									2
	TRACTION DETACHMENT OF RETINA	2	3	2	3	2	0.5	0	0.5	0	11	14	7	13	4	0.272727	-0.363636	0.181818	-0.636364
	TRANSIENT REFRACTIVE CHANGE	1	2		1		1		0		9	1		1		-0.888889		-0.888889
	TRANSIENT VISUAL LOSS	7	7	4	21	12	0	-0.428571	2	0.714286	50	92	23	201	94	0.84	-0.54	3.02	0.88
	TRICHIASIS OF EYELID WITHOUT ENTROPION	36	33	25	17	19	-0.0833333	-0.305556	-0.527778	-0.472222	142	145	98	72	137	0.0211268	-0.309859	-0.492958	-0.0352113
	UNQUALIFIED VISUAL LOSS, BOTH EYES	2	3	2	1	1	0.5	0	-0.5	-0.5	9	27	3	0	3	2	-0.666667	-1	-0.666667
	UNQUALIFIED VISUAL LOSS, ONE EYE	2	2	2	1	2	0	0	-0.5	0	11	14	14	2	2	0.272727	0.272727	-0.818182	-0.818182
	UNSPECIFIED IRIDOCYCLITIS	20	10	13	17	12	-0.5	-0.35	-0.15	-0.4	128	50	104	104	64	-0.609375	-0.1875	-0.1875	-0.5
	UNSPECIFIED RETINAL DETACHMENT	26	22	21	21	30	-0.153846	-0.192308	-0.192308	0.153846	174	112	129	119	187	-0.356322	-0.258621	-0.316092	0.0747126
	UNSPECIFIED VISUAL LOSS	14	11	19	12	8	-0.214286	0.357143	-0.142857	-0.428571	80	46	100	66	42	-0.425	0.25	-0.175	-0.475
	UVEITIS, ANTERIOR, ACUTE AND SUBACUTE	86	80	83	63	52	-0.0697674	-0.0348837	-0.267442	-0.395349	473	395	400	359	258	-0.164905	-0.154334	-0.241015	-0.454545
	VENOUS ENGORGEMENT OF RETINA	4	1	1	2	1	-0.75	-0.75	-0.5	-0.75	34	10	8	12	3	-0.705882	-0.764706	-0.647059	-0.911765
	VENOUS TRIBUTARY (BRANCH) OCCLUSION OF RETINA	21	17	14	20	16	-0.190476	-0.333333	-0.047619	-0.238095	138	76	166	119	100	-0.449275	0.202899	-0.137681	-0.275362
	VISUAL CORTEX DISORDERS	1	1	1	3	3	0	0	2	2	3	10	2	8	13	2.33333	-0.333333	1.66667	3.33333
	VISUAL DISCOMFORT	254	214	186	224	212	-0.15748	-0.267717	-0.11811	-0.165354	1310	921	853	1014	992	-0.296947	-0.348855	-0.225954	-0.242748
	VISUAL DISTORTIONS AND ENTOPTIC PHENOMENA, OTHER	1	4	1		1	3	0		0	1	20	4		2	19	3		1
	VISUAL DISTORTIONS OF SHAPE AND SIZE	8	5	5	12	25	-0.375	-0.375	0.5	2.125	73	44	16	36	174	-0.39726	-0.780822	-0.506849	1.38356
	VISUAL DISTURBANCE, UNSPECIFIED	459	456	469	557	570	-0.00653595	0.0217865	0.213508	0.24183	2817	2678	2541	3085	3236	-0.0493433	-0.0979766	0.0951367	0.14874
	VISUAL DISTURBANCES, OTHER SPECIFIED	143	148	143	160	149	0.034965	0	0.118881	0.041958	823	863	772	843	817	0.0486027	-0.0619684	0.0243013	-0.0072904
	VISUAL FIELD DEFECT, LOCALIZED, OTHER	7	4	5	3	6	-0.428571	-0.285714	-0.571429	-0.142857	34	8	30	6	28	-0.764706	-0.117647	-0.823529	-0.176471
	VISUAL FIELD DEFECT, UNSPECIFIED	29	21	16	13	17	-0.275862	-0.448276	-0.551724	-0.413793	138	160	106	129	126	0.15942	-0.231884	-0.0652174	-0.0869565
	VISUAL PATHWAYS DISORDERS, OTHER	2			2				0		12			10				-0.166667
	VISUAL PATHWAYS OTHER DISORDERS, ASSOCIATED WITH VASCULAR DISORDERS		6	1	1							42	5	10
	VITREOMACULAR ADHESION	2	7	5	4	3	2.5	1.5	1	0.5	6	24	32	16	17	3	4.33333	1.66667	1.83333
	VITREOUS DEGENERATION	37	40	38	31	43	0.0810811	0.027027	-0.162162	0.162162	215	253	221	137	270	0.176744	0.027907	-0.362791	0.255814
	VITREOUS DETACHMENT-PVD	184	151	155	144	139	-0.179348	-0.157609	-0.217391	-0.244565	771	597	548	471	542	-0.225681	-0.289235	-0.389105	-0.297017
	VITREOUS DISORDERS, OTHER	24	20	29	22	9	-0.166667	0.208333	-0.0833333	-0.625	143	113	136	113	36	-0.20979	-0.048951	-0.20979	-0.748252
	VITREOUS FLOATERS - OTHER VITREOUS OPACITIES	73	62	63	63	56	-0.150685	-0.136986	-0.136986	-0.232877	374	254	310	288	253	-0.320856	-0.171123	-0.229947	-0.323529
	VITREOUS HEMORRHAGE	112	92	89	73	109	-0.178571	-0.205357	-0.348214	-0.0267857	554	420	481	453	561	-0.241877	-0.131769	-0.18231	0.0126354
	VOGT-KOYANAGI SYNDROME	5	17	10	10	6	2.4	1	1	0.2	6	67	43	150	16	10.1667	6.16667	24	1.66667
	WET SENILE MACULAR DEGENERATION (AMD)	91	69	60	59	44	-0.241758	-0.340659	-0.351648	-0.516484	441	261	288	244	204	-0.408163	-0.346939	-0.446712	-0.537415
	XANTHELASMA [XANTHOMA (PLANUM) (TUBEROSUM) OF EYELID]	53	57	36	45	41	0.0754717	-0.320755	-0.150943	-0.226415	236	247	164	318	209	0.0466102	-0.305085	0.347458	-0.114407
Dorsopathies	ANKYLOSING SPONDYLITIS	1306	1499	1645	1605	1808	0.147779	0.259571	0.228943	0.38438	5669	6443	7091	6766	7603	0.136532	0.250838	0.193509	0.341154
	ANKYLOSING VERTEBRAL HYPEROSTOSIS	11	14	12	23	22	0.272727	0.0909091	1.09091	1	26	31	45	91	114	0.192308	0.730769	2.5	3.38462
	BACK DISORDERS, OTHER UNSPECIFIED	931	711	872	755	970	-0.236305	-0.0633727	-0.189044	0.0418904	5009	3854	4715	4118	5250	-0.230585	-0.0586944	-0.17788	0.0481134
	BACKACHE, UNSPECIFIED	15970	15527	17949	19803	20665	-0.0277395	0.12392	0.240013	0.293989	78685	70884	82513	88837	94038	-0.0991421	0.0486497	0.129021	0.19512
	BECHTEREW-STRUMPELL-MARIE SYNDROME	9	9	15	15	18	0	0.666667	0.666667	1	19	17	66	50	48	-0.105263	2.47368	1.63158	1.52632
	BRACHIAL NEURITIS OR RADICULITIS NOS	52	41	46	49	35	-0.211538	-0.115385	-0.0576923	-0.326923	216	176	197	178	209	-0.185185	-0.087963	-0.175926	-0.0324074
	CERVICAL REGION SYNDROMES, OTHER	92	109	115	99	102	0.184783	0.25	0.076087	0.108696	600	570	544	465	465	-0.05	-0.0933333	-0.225	-0.225
	CERVICAL SYNDROME	61	60	51	54	49	-0.0163934	-0.163934	-0.114754	-0.196721	404	273	303	350	285	-0.324257	-0.25	-0.133663	-0.294554
	CERVICALGIA [PAIN IN NECK]	22785	20994	23041	24165	26204	-0.0786043	0.0112355	0.0605662	0.150055	106059	94165	103419	108214	117797	-0.112145	-0.0248918	0.0203189	0.110674
	CERVICOBRACHIAL SYNDROME (DIFFUSE)	500	508	426	454	337	0.016	-0.148	-0.092	-0.326	3189	2831	2373	2765	2264	-0.112261	-0.25588	-0.132957	-0.29006
	CERVICOCRANIAL SYNDROME	56	45	97	80	74	-0.196429	0.732143	0.428571	0.321429	226	320	564	374	358	0.415929	1.49558	0.654867	0.584071
	COCCYGODYNIA [COCCYTIS]	205	210	244	243	202	0.0243902	0.190244	0.185366	-0.0146341	1206	1206	1254	1347	1194	0	0.039801	0.116915	-0.00995025
	COCCYX DISORDER, UNSPECIFIED	46	47	54	58	58	0.0217391	0.173913	0.26087	0.26087	241	236	328	332	295	-0.0207469	0.360996	0.377593	0.224066
	COCCYX DISORDERS, OTHER	35	38	41	47	37	0.0857143	0.171429	0.342857	0.0571429	237	173	210	317	205	-0.270042	-0.113924	0.337553	-0.135021
	COCCYX HYPERMOBILITY		1									0
	DISC DISORDER, OTHER AND UNSPECIFIED, CERVICAL REGION - DISCITIS	395	382	434	496	690	-0.0329114	0.0987342	0.255696	0.746835	1915	1899	1991	2593	3241	-0.00835509	0.0396867	0.354047	0.692428
	DISC DISORDER, OTHER AND UNSPECIFIED, LUMBAR REGION - DISCITIS	1095	1004	1210	1317	1517	-0.083105	0.105023	0.20274	0.385388	5587	4879	5551	6818	8014	-0.126723	-0.00644353	0.220333	0.434401
	DISC DISORDER, OTHER AND UNSPECIFIED, THORACIC REGION - DISCITIS	28	12	36	50	42	-0.571429	0.285714	0.785714	0.5	196	84	288	309	230	-0.571429	0.469388	0.576531	0.173469
	DISC DISORDER, OTHER AND UNSPECIFIED, UNSPECIFIED REGION - DISCITIS	52	39	62	47	54	-0.25	0.192308	-0.0961538	0.0384615	227	144	386	238	295	-0.365639	0.700441	0.0484581	0.299559
	INTERVERTEBRAL DISC DEGENERATION, CERVICAL	670	634	550	535	550	-0.0537313	-0.179104	-0.201493	-0.179104	2784	2335	2269	2266	2427	-0.161279	-0.184986	-0.186063	-0.128233
	INTERVERTEBRAL DISC DEGENERATION, LUMBAR OR LUMBOSACRAL	2209	2058	2059	2060	2087	-0.0683567	-0.067904	-0.0674513	-0.0552286	9023	7742	8027	7846	8625	-0.141971	-0.110385	-0.130444	-0.0441095
	INTERVERTEBRAL DISC DEGENERATION, SITE UNSPECIFIED	73	85	47	47	46	0.164384	-0.356164	-0.356164	-0.369863	230	306	209	180	193	0.330435	-0.0913043	-0.217391	-0.16087
	INTERVERTEBRAL DISC DEGENERATION, THORACIC OR LUMBAR	224	136	140	100	164	-0.392857	-0.375	-0.553571	-0.267857	996	435	594	353	583	-0.563253	-0.403614	-0.645582	-0.414659
	INTERVERTEBRAL DISC DEGENERATION, THORACIC OR THORACOLUMBAR	53	42	23	11	17	-0.207547	-0.566038	-0.792453	-0.679245	153	113	102	37	85	-0.261438	-0.333333	-0.75817	-0.444444
	INTERVERTEBRAL DISC DISORDER WITH MYELOPATHY, CERVICAL REGION	312	303	353	425	439	-0.0288462	0.13141	0.362179	0.407051	1517	1309	1673	1703	1743	-0.137113	0.102835	0.12261	0.148978
	INTERVERTEBRAL DISC DISORDER WITH MYELOPATHY, LUMBAR REGION	458	441	474	532	585	-0.0371179	0.0349345	0.161572	0.277293	1662	1753	2037	1902	2126	0.0547533	0.225632	0.144404	0.279182
	INTERVERTEBRAL DISC DISORDER WITH MYELOPATHY, THORACIC REGION	6	13	17	21	14	1.16667	1.83333	2.5	1.33333	29	56	84	55	29	0.931034	1.89655	0.896552	0
	INTERVERTEBRAL DISC DISORDER WITH MYELOPATHY, UNSPECIFIED REGION	22	3	14	21	19	-0.863636	-0.363636	-0.0454545	-0.136364	108	12	90	127	84	-0.888889	-0.166667	0.175926	-0.222222
	INTERVERTEBRAL DISC DISPLACEMENT [HERNIATION], CERVICAL, WITHOUT MYELOPATHY	301	318	264	338	344	0.0564784	-0.122924	0.122924	0.142857	1474	1111	1137	1382	1554	-0.246269	-0.22863	-0.0624152	0.0542741
	INTERVERTEBRAL DISC DISPLACEMENT [HERNIATION], LUMBAR, WITHOUT MYELOPATHY	1339	1187	1159	1099	1047	-0.113518	-0.134429	-0.179238	-0.218073	6032	4806	5202	5015	4465	-0.203249	-0.137599	-0.168601	-0.259781
	INTERVERTEBRAL DISC DISPLACEMENT [HERNIATION], SITE UNSPECIFIED, WITHOUT MYELOPATHY	48	52	44	29	21	0.0833333	-0.0833333	-0.395833	-0.5625	243	313	216	158	139	0.288066	-0.111111	-0.349794	-0.427984
	INTERVERTEBRAL DISC DISPLACEMENT [HERNIATION], THORACIC OR LUMBAR, WITHOUT MYELOPATHY	112	126	110	170	200	0.125	-0.0178571	0.517857	0.785714	535	738	545	842	960	0.379439	0.0186916	0.573832	0.794393
	INTERVERTEBRAL DISC DISPLACEMENT [HERNIATION], THORACIC, WITHOUT MYELOPATHY	4		9	6	8		1.25	0.5	1	30		14	22	21		-0.533333	-0.266667	-0.3
	KISSING SPINE	1									3
	LOW BACK PAIN - LBP	98758	93364	96395	97028	98640	-0.0546184	-0.0239272	-0.0175176	-0.00119484	414935	370418	382145	388149	399362	-0.107287	-0.0790244	-0.0645547	-0.0375312
	LUMBAGO	1519	1354	1366	1379	1291	-0.108624	-0.100724	-0.0921659	-0.150099	7436	5870	5483	5509	5063	-0.210597	-0.262641	-0.259145	-0.319123
	MUSCULOSKELETAL DISORDERS AND SYMPTOMS REFERABLE TO NECK, UNSPECIFIED	171	140	157	216	229	-0.181287	-0.0818713	0.263158	0.339181	920	720	717	1123	1203	-0.217391	-0.220652	0.220652	0.307609
	OCCIPITAL NEURALGIA	143	121	140	112	86	-0.153846	-0.020979	-0.216783	-0.398601	905	781	861	727	538	-0.137017	-0.0486188	-0.196685	-0.405525
	OSSIFICATION OF POSTERIOR LONGITUDINAL LIGAMENT IN CERVICAL REGION			1	4	2							7	44	3
	PAIN IN THORACIC SPINE	185	139	118	117	93	-0.248649	-0.362162	-0.367568	-0.497297	1471	1021	841	798	721	-0.305914	-0.42828	-0.457512	-0.509857
	POSTLAMINECTOMY SYNDROME OF CERVICAL REGION	10	14	15	26	26	0.4	0.5	1.6	1.6	36	47	85	118	108	0.305556	1.36111	2.27778	2
	POSTLAMINECTOMY SYNDROME OF LUMBAR REGION	105	96	76	97	103	-0.0857143	-0.27619	-0.0761905	-0.0190476	433	450	314	440	437	0.039261	-0.274827	0.0161663	0.00923788
	POSTLAMINECTOMY SYNDROME OF THORACIC REGION	1	4	2	1	2	3	1	0	1	17	14	8	6	10	-0.176471	-0.529412	-0.647059	-0.411765
	RHEUMATOID ARTHRITIS OF SPINE NOS	18	8	6	6		-0.555556	-0.666667	-0.666667		88	21	37	76		-0.761364	-0.579545	-0.136364
	SACROILIITIS, NOT ELSEWHERE CLASSIFIED	790	766	828	801	857	-0.0303797	0.0481013	0.0139241	0.0848101	3700	3289	3596	3576	3897	-0.111081	-0.0281081	-0.0335135	0.0532432
	SACRUM DISORDERS	20	9	21	21	30	-0.55	0.05	0.05	0.5	73	80	99	131	200	0.0958904	0.356164	0.794521	1.73973
	SCHMORL'S NODES OF LUMBAR REGION	1	2	5		2	1	4		1	5	6	8		5	0.2	0.6		0
	SCIATICA	3264	3069	3177	3291	3356	-0.0597426	-0.0266544	0.00827206	0.0281863	17557	16165	16286	16780	17407	-0.0792846	-0.0723928	-0.0442559	-0.0085436
	SPINAL ARTHRITIS (DEFORMANS)(DEGENERATIVE)(HYPERTROPHIC) WITHOUT MENTION OF MYELOPATHY	5	6	6	4	2	0.2	0.2	-0.2	-0.6	25	23	34	28	12	-0.08	0.36	0.12	-0.52
	SPINAL ENTHESOPATHY	25	7	3	5	7	-0.72	-0.88	-0.8	-0.72	102	16	10	16	40	-0.843137	-0.901961	-0.843137	-0.607843
	SPINAL STENOSIS IN CERVICAL REGION	235	284	313	353	347	0.208511	0.331915	0.502128	0.476596	1004	1216	1490	1773	1811	0.211155	0.484064	0.765936	0.803785
	SPINAL STENOSIS OF LUMBAR REGION	3451	3335	3439	3385	3862	-0.0336134	-0.00347725	-0.0191249	0.119096	14501	13320	13940	13918	16531	-0.0814427	-0.038687	-0.0402041	0.13999
	SPINAL STENOSIS OF OTHER REGION	81	44	45	45	48	-0.45679	-0.444444	-0.444444	-0.407407	317	163	163	133	212	-0.485804	-0.485804	-0.580442	-0.33123
	SPINAL STENOSIS OF THORACIC REGION	23	15	19	13	13	-0.347826	-0.173913	-0.434783	-0.434783	116	102	66	44	38	-0.12069	-0.431034	-0.62069	-0.672414
	SPINAL STENOSIS OF UNSPECIFIED REGION	93	95	130	124	156	0.0215054	0.397849	0.333333	0.677419	408	380	507	535	715	-0.0686275	0.242647	0.311275	0.752451
	SPINAL STENOSIS, OTHER THAN CERVICAL	70	52	104	92	70	-0.257143	0.485714	0.314286	0	242	272	427	340	279	0.123967	0.764463	0.404959	0.152893
	SPINE DISORDERS, OTHER	17	13	7	14	19	-0.235294	-0.588235	-0.176471	0.117647	84	78	43	115	191	-0.0714286	-0.488095	0.369048	1.27381
	SPONDYLARTHROSIS	131	129	154	123	149	-0.0152672	0.175573	-0.0610687	0.137405	730	661	829	538	728	-0.0945205	0.135616	-0.263014	-0.00273973
	SPONDYLOGENIC COMPRESSION OF SPINAL CORD NOS	2	3	10	2	6	0.5	4	0	2	16	17	47	50	25	0.0625	1.9375	2.125	0.5625
	SPONDYLOPATHIES, INFLAMMATORY, IN DISEASES CLASSIFIED ELSEWHERE	83	124	134	103	131	0.493976	0.614458	0.240964	0.578313	305	607	639	395	466	0.990164	1.09508	0.295082	0.527869
	SPONDYLOPATHIES, INFLAMMATORY, OTHER	56	34	40	46	59	-0.392857	-0.285714	-0.178571	0.0535714	214	168	129	243	346	-0.214953	-0.397196	0.135514	0.616822
	SPONDYLOPATHY, INFLAMMATORY, UNSPECIFIED	10	12	27	18	15	0.2	1.7	0.8	0.5	96	54	153	90	90	-0.4375	0.59375	-0.0625	-0.0625
	SPONDYLOPATHY, TRAUMATIC			4		1							36		8
	SPONDYLOSIS OF UNSPECIFIED SITE WITH MYELOPATHY	7	9	11	12	8	0.285714	0.571429	0.714286	0.142857	32	68	63	75	39	1.125	0.96875	1.34375	0.21875
	SPONDYLOSIS OF UNSPECIFIED SITE WITHOUT MENTION OF MYELOPATHY	50	36	65	55	37	-0.28	0.3	0.1	-0.26	198	153	281	253	222	-0.227273	0.419192	0.277778	0.121212
	SPONDYLOSIS, CERVICAL, WITH MYELOPATHY	318	262	253	229	223	-0.176101	-0.204403	-0.279874	-0.298742	1229	913	1161	984	890	-0.25712	-0.0553295	-0.199349	-0.275834
	SPONDYLOSIS, CERVICAL, WITHOUT MYELOPATHY	552	461	459	362	357	-0.164855	-0.168478	-0.344203	-0.353261	2161	1593	1899	1422	1281	-0.262841	-0.12124	-0.341971	-0.407219
	SPONDYLOSIS, LUMBAR REGION, WITH MYELOPATHY	43	80	44	57	48	0.860465	0.0232558	0.325581	0.116279	192	388	315	249	210	1.02083	0.640625	0.296875	0.09375
	SPONDYLOSIS, LUMBOSACRAL, WITHOUT MYELOPATHY	1064	900	887	755	659	-0.154135	-0.166353	-0.290414	-0.380639	3978	3253	3179	2832	2405	-0.182252	-0.200855	-0.288084	-0.395425
	SPONDYLOSIS, THORACIC OR LUMBAR, WITH MYELOPATHY	7	5	15	15	5	-0.285714	1.14286	1.14286	-0.285714	17	11	22	20	20	-0.352941	0.294118	0.176471	0.176471
	SPONDYLOSIS, THORACIC REGION, WITH MYELOPATHY		1	5		2						1	38		3
	SPONDYLOSIS, THORACIC, WITHOUT MYELOPATHY	71	50	79	43	45	-0.295775	0.112676	-0.394366	-0.366197	232	177	294	175	136	-0.237069	0.267241	-0.24569	-0.413793
	THORACIC OR LUMBOSACRAL NEURITIS OR RADICULITIS, UNSPECIFIED	193	122	114	120	121	-0.367876	-0.409326	-0.378238	-0.373057	934	456	516	543	538	-0.511777	-0.447537	-0.41863	-0.423983
	THORACIC OUTLET SYNDROME	9	3	10	18	28	-0.666667	0.111111	1	2.11111	48	11	104	88	144	-0.770833	1.16667	0.833333	2
	TORTICOLLIS, UNSPECIFIED[INTERMITTENT][SPASTIC][RHEUMATIC]	152	87	114	94	112	-0.427632	-0.25	-0.381579	-0.263158	870	520	663	451	675	-0.402299	-0.237931	-0.481609	-0.224138
	UPPER BACK PAIN	2036	1780	1848	1847	1930	-0.125737	-0.0923379	-0.0928291	-0.0520629	11453	9910	10159	9963	10684	-0.134725	-0.112983	-0.130097	-0.067144
Hypertensive disease	BENIGN ESSENTIAL HYPERTENSION	37627	34188	28171	24212	21718	-0.0913971	-0.251309	-0.356526	-0.422808	144440	118481	96695	84848	77958	-0.179722	-0.330552	-0.412573	-0.460274
	BENIGN HYPERTENSIVE HEART AND RENAL DISEASE, WITH CONGESTIVE HEART FAILURE	14	7	8	1	5	-0.5	-0.428571	-0.928571	-0.642857	43	4	59	4	36	-0.906977	0.372093	-0.906977	-0.162791
	BENIGN HYPERTENSIVE HEART AND RENAL DISEASE, WITH CONGESTIVE HEART FAILURE AND RENAL FAILURE	3			1	2			-0.666667	-0.333333	22			3	18			-0.863636	-0.181818
	BENIGN HYPERTENSIVE HEART AND RENAL DISEASE, WITH RENAL FAILURE	12	14	4	6	9	0.166667	-0.666667	-0.5	-0.25	38	45	14	15	21	0.184211	-0.631579	-0.605263	-0.447368
	HYPERTENSION, ESSENTIAL	92501	89866	81253	75971	72354	-0.0284862	-0.121599	-0.178701	-0.217803	369324	320914	291703	286130	272671	-0.131077	-0.21017	-0.22526	-0.261702
	HYPERTENSION, ESSENTIAL - MALIGNANT	452	378	366	365	369	-0.163717	-0.190265	-0.192478	-0.183628	2237	1725	1739	1929	1977	-0.228878	-0.22262	-0.137684	-0.116227
	HYPERTENSION, ESSENTIAL - UNSPECIFIED	9357	9478	8944	9020	8783	0.0129315	-0.0441381	-0.0360158	-0.0613444	37555	36822	34600	36729	37703	-0.019518	-0.0786846	-0.0219944	0.00394089
	HYPERTENSION, LABILE	859	918	892	782	819	0.0686845	0.0384168	-0.0896391	-0.0465658	5235	4835	4389	4304	4790	-0.0764088	-0.161605	-0.177841	-0.0850048
	HYPERTENSION, RENOVASCULAR	31	18	24	16	19	-0.419355	-0.225806	-0.483871	-0.387097	184	49	145	106	115	-0.733696	-0.211957	-0.423913	-0.375
	HYPERTENSION, RENOVASCULAR, MALIGNANT	5		4		1		-0.2		-0.8	37		23		2		-0.378378		-0.945946
	HYPERTENSION, RENOVASCULAR, UNSPECIFIED	8	3	18	5	3	-0.625	1.25	-0.375	-0.625	23	16	153	36	8	-0.304348	5.65217	0.565217	-0.652174
	HYPERTENSION, SECONDARY	129	107	139	169	122	-0.170543	0.0775194	0.310078	-0.0542636	585	636	723	842	676	0.0871795	0.235897	0.439316	0.155556
	HYPERTENSION, SECONDARY, MALIGNANT	8	6	4	6	6	-0.25	-0.5	-0.25	-0.25	126	6	4	6	52	-0.952381	-0.968254	-0.952381	-0.587302
	HYPERTENSION, SECONDARY, MALIGNANT, OTHER	7	7	2	3		0	-0.714286	-0.571429		18	18	8	4		0	-0.555556	-0.777778
	HYPERTENSION, SECONDARY, OTHER	5	3	5	12	10	-0.4	0	1.4	1	10	12	17	35	37	0.2	0.7	2.5	2.7
	HYPERTENSION, SECONDARY, OTHER UNSPECIFIED	4	8	2	11	11	1	-0.5	1.75	1.75	26	29	14	66	105	0.115385	-0.461538	1.53846	3.03846
	HYPERTENSION, SYSTOLIC	37	41	40	37	20	0.108108	0.0810811	0	-0.459459	80	226	228	214	146	1.825	1.85	1.675	0.825
	HYPERTENSION, WHITE COAT	118	115	129	127	159	-0.0254237	0.0932203	0.0762712	0.347458	475	425	599	592	653	-0.105263	0.261053	0.246316	0.374737
	HYPERTENSIVE CARDIOMYOPATHY	2	7	3	4	4	2.5	0.5	1	1	3	19	7	17	18	5.33333	1.33333	4.66667	5
	HYPERTENSIVE HEART AND RENAL DISEASE	44	42	25	25	8	-0.0454545	-0.431818	-0.431818	-0.818182	144	160	81	74	30	0.111111	-0.4375	-0.486111	-0.791667
	HYPERTENSIVE HEART DISEASE	148	179	138	144	112	0.209459	-0.0675676	-0.027027	-0.243243	435	548	370	598	328	0.25977	-0.149425	0.374713	-0.245977
	HYPERTENSIVE HEART DISEASE, BENIGN, WITH CONGESTIVE HEART FAILURE [CHF]	10	13	9	11	8	0.3	-0.1	0.1	-0.2	34	56	38	42	56	0.647059	0.117647	0.235294	0.647059
	HYPERTENSIVE HEART DISEASE, BENIGN, WITHOUT CONGESTIVE HEART FAILURE [CHF]	5	2	3	4	2	-0.6	-0.4	-0.2	-0.6	51	7	10	17	13	-0.862745	-0.803922	-0.666667	-0.745098
	HYPERTENSIVE HEART DISEASE, MALIGNANT	1	2	1		3	1	0		2	3	6	2		13	1	-0.333333		3.33333
	HYPERTENSIVE HEART DISEASE, MALIGNANT, WITH CONGESTIVE HEART FAILURE [CHF]	3	1	1	4	3	-0.666667	-0.666667	0.333333	0	6	0	7	10	2	-1	0.166667	0.666667	-0.666667
	HYPERTENSIVE HEART DISEASE, MALIGNANT, WITHOUT CONGESTIVE HEART FAILURE [CHF]	1	3	1		1	2	0		0	3	20	4		2	5.66667	0.333333		-0.333333
	HYPERTENSIVE HEART DISEASE, UNSPECIFIED	8	22	14	22	18	1.75	0.75	1.75	1.25	19	40	56	79	67	1.10526	1.94737	3.15789	2.52632
	HYPERTENSIVE HEART DISEASE, UNSPECIFIED, WITH CONGESTIVE HEART FAILURE [CHF]	17	8	7	3	1	-0.529412	-0.588235	-0.823529	-0.941176	42	8	18	40	3	-0.809524	-0.571429	-0.047619	-0.928571
	HYPERTENSIVE HEART DISEASE, UNSPECIFIED, WITHOUT CONGESTIVE HEART FAILURE [CHF]	5	4	7	3	8	-0.2	0.4	-0.4	0.6	30	9	35	26	33	-0.7	0.166667	-0.133333	0.1
	HYPERTENSIVE RENAL DISEASE	5	10	11	8	12	1	1.2	0.6	1.4	41	47	29	34	43	0.146341	-0.292683	-0.170732	0.0487805
	HYPERTENSIVE RENAL DISEASE, BENIGN, WITH RENAL FAILURE	9	13	11	11	11	0.444444	0.222222	0.222222	0.222222	24	50	57	39	55	1.08333	1.375	0.625	1.29167
	HYPERTENSIVE RENAL DISEASE, MALIGNANT, WITH RENAL FAILURE	4	1				-0.75				6	2				-0.666667
	HYPERTENSIVE RENAL DISEASE, UNSPECIFIED	4	1	1	1	2	-0.75	-0.75	-0.75	-0.5	37	2	5	1	16	-0.945946	-0.864865	-0.972973	-0.567568
	HYPERTENSIVE RENAL DISEASE, UNSPECIFIED, WITH RENAL FAILURE	7	5	9	4	1	-0.285714	0.285714	-0.428571	-0.857143	12	23	22	28	1	0.916667	0.833333	1.33333	-0.916667
	HYPERTENSIVE RENAL DISEASE, UNSPECIFIED, WITHOUT MENTION OF RENAL FAILURE	5	5	3	2	3	0	-0.4	-0.6	-0.4	24	18	28	5	36	-0.25	0.166667	-0.791667	0.5
	MALIGNANT HYPERTENSIVE HEART AND RENAL DISEASE, WITH CONGESTIVE HEART FAILURE AND RENAL FAILURE		1									7
	MALIGNANT HYPERTENSIVE HEART AND RENAL DISEASE, WITH RENAL FAILURE			1		1							6		8
	NEPHROSCLEROSIS WITH RENAL FAILURE	41	30	27	25	23	-0.268293	-0.341463	-0.390244	-0.439024	151	140	150	147	121	-0.0728477	-0.00662252	-0.0264901	-0.198675
	UNSPECIFIED HYPERTENSIVE HEART AND RENAL DISEASE, WITH RENAL FAILURE	3		1	1			-0.666667	-0.666667		8		0	4			-1	-0.5
Ischemic heart disease	ACUTE CORONARY SYNDROME - INABILITY TO UNDERGO INTERVENTIONALCARDIAC CATHETERIZATION	55	51	32	18	14	-0.0727273	-0.418182	-0.672727	-0.745455	284	180	146	105	57	-0.366197	-0.485915	-0.630282	-0.799296
	ACUTE CORONARY SYNDROME ACS	80	56	88	89	82	-0.3	0.1	0.1125	0.025	531	338	637	720	634	-0.363465	0.199623	0.355932	0.193974
	ACUTE MYOCARDIAL INFARCTION	1401	1302	1356	1213	1018	-0.0706638	-0.0321199	-0.13419	-0.273376	7161	6165	6950	6018	5053	-0.139087	-0.0294652	-0.159615	-0.294372
	ACUTE MYOCARDIAL INFARCTION OF ANTEROLATERAL WALL	153	163	147	133	106	0.0653595	-0.0392157	-0.130719	-0.30719	725	845	650	792	447	0.165517	-0.103448	0.0924138	-0.383448
	ACUTE MYOCARDIAL INFARCTION OF ANTEROLATERAL WALL, EPISODE OF CARE UNSPECIFIED	55	48	45	36	36	-0.127273	-0.181818	-0.345455	-0.345455	253	197	178	175	176	-0.221344	-0.296443	-0.3083	-0.304348
	ACUTE MYOCARDIAL INFARCTION OF ANTEROLATERAL WALL, INITIAL EPISODE OF CARE	28	20	26	29	27	-0.285714	-0.0714286	0.0357143	-0.0357143	120	113	144	91	191	-0.0583333	0.2	-0.241667	0.591667
	ACUTE MYOCARDIAL INFARCTION OF ANTEROLATERAL WALL, SUBSEQUENT EPISODE OF CARE	27	17	22	7	9	-0.37037	-0.185185	-0.740741	-0.666667	119	32	97	36	31	-0.731092	-0.184874	-0.697479	-0.739496
	ACUTE MYOCARDIAL INFARCTION OF INFEROLATERAL WALL	110	104	86	58	55	-0.0545455	-0.218182	-0.472727	-0.5	398	522	404	245	313	0.311558	0.0150754	-0.384422	-0.213568
	ACUTE MYOCARDIAL INFARCTION OF INFEROLATERAL WALL, EPISODE OF CARE UNSPECIFIED	24	17	44	28	14	-0.291667	0.833333	0.166667	-0.416667	118	66	202	144	66	-0.440678	0.711864	0.220339	-0.440678
	ACUTE MYOCARDIAL INFARCTION OF INFEROLATERAL WALL, INITIAL EPISODE OF CARE	31	20	10	18	15	-0.354839	-0.677419	-0.419355	-0.516129	263	129	53	135	109	-0.509506	-0.798479	-0.486692	-0.585551
	ACUTE MYOCARDIAL INFARCTION OF INFEROLATERAL WALL, SUBSEQUENT EPISODE OF CARE	4	9	9	6	6	1.25	1.25	0.5	0.5	29	82	60	17	47	1.82759	1.06897	-0.413793	0.62069
	ACUTE MYOCARDIAL INFARCTION OF INFEROPOSTERIOR WALL	67	45	68	41	33	-0.328358	0.0149254	-0.38806	-0.507463	299	245	264	90	123	-0.180602	-0.117057	-0.698997	-0.588629
	ACUTE MYOCARDIAL INFARCTION OF INFEROPOSTERIOR WALL, EPISODE OF CARE UNSPECIFIED	6	12	27	14	18	1	3.5	1.33333	2	27	46	85	48	114	0.703704	2.14815	0.777778	3.22222
	ACUTE MYOCARDIAL INFARCTION OF INFEROPOSTERIOR WALL, INITIAL EPISODE OF CARE	12	19	26	10	13	0.583333	1.16667	-0.166667	0.0833333	89	142	160	48	80	0.595506	0.797753	-0.460674	-0.101124
	ACUTE MYOCARDIAL INFARCTION OF INFEROPOSTERIOR WALL, SUBSEQUENT EPISODE OF CARE	4	3	9	3	3	-0.25	1.25	-0.25	-0.25	6	12	92	12	8	1	14.3333	1	0.333333
	ACUTE MYOCARDIAL INFARCTION OF OTHER ANTERIOR WALL	70	58	65	40	61	-0.171429	-0.0714286	-0.428571	-0.128571	365	259	347	236	280	-0.290411	-0.0493151	-0.353425	-0.232877
	ACUTE MYOCARDIAL INFARCTION OF OTHER ANTERIOR WALL, EPISODE OF CARE UNSPECIFIED	62	56	49	33	33	-0.0967742	-0.209677	-0.467742	-0.467742	197	190	191	90	175	-0.035533	-0.0304569	-0.543147	-0.111675
	ACUTE MYOCARDIAL INFARCTION OF OTHER ANTERIOR WALL, INITIAL EPISODE OF CARE	60	57	68	61	57	-0.05	0.133333	0.0166667	-0.05	280	252	371	323	256	-0.1	0.325	0.153571	-0.0857143
	ACUTE MYOCARDIAL INFARCTION OF OTHER ANTERIOR WALL, SUBSEQUENT EPISODE OF CARE	5	6	26	13	6	0.2	4.2	1.6	0.2	28	35	141	66	37	0.25	4.03571	1.35714	0.321429
	ACUTE MYOCARDIAL INFARCTION OF OTHER INFERIOR WALL	83	114	68	61	56	0.373494	-0.180723	-0.26506	-0.325301	422	615	277	352	356	0.457346	-0.343602	-0.165877	-0.156398
	ACUTE MYOCARDIAL INFARCTION OF OTHER INFERIOR WALL, EPISODE OF CARE UNSPECIFIED	22	27	26	24	13	0.227273	0.181818	0.0909091	-0.409091	110	160	96	151	57	0.454545	-0.127273	0.372727	-0.481818
	ACUTE MYOCARDIAL INFARCTION OF OTHER INFERIOR WALL, INITIAL EPISODE OF CARE	64	64	38	31	44	0	-0.40625	-0.515625	-0.3125	347	346	247	104	222	-0.00288184	-0.288184	-0.700288	-0.360231
	ACUTE MYOCARDIAL INFARCTION OF OTHER INFERIOR WALL, SUBSEQUENT EPISODE OF CARE	3	5	7	7	6	0.666667	1.33333	1.33333	1	5	94	46	56	46	17.8	8.2	10.2	8.2
	ACUTE MYOCARDIAL INFARCTION OF OTHER LATERAL WALL	11	13	12	5	2	0.181818	0.0909091	-0.545455	-0.818182	27	60	58	25	1	1.22222	1.14815	-0.0740741	-0.962963
	ACUTE MYOCARDIAL INFARCTION OF OTHER LATERAL WALL, EPISODE OF CARE UNSPECIFIED	11	2	4		4	-0.818182	-0.636364		-0.636364	40	1	11		30	-0.975	-0.725		-0.25
	ACUTE MYOCARDIAL INFARCTION OF OTHER LATERAL WALL, SUBSEQUENT EPISODE OF CARE	1	1	3	2	2	0	2	1	1	0	10	13	4	9
	ACUTE MYOCARDIAL INFARCTION OF OTHER SPECIFIED SITES	16	27	11	11	11	0.6875	-0.3125	-0.3125	-0.3125	73	161	93	81	36	1.20548	0.273973	0.109589	-0.506849
	ACUTE MYOCARDIAL INFARCTION OF OTHER SPECIFIED SITES, EPISODE OF CARE UNSPECIFIED	22	19	14	11	13	-0.136364	-0.363636	-0.5	-0.409091	118	80	115	72	95	-0.322034	-0.0254237	-0.389831	-0.194915
	ACUTE MYOCARDIAL INFARCTION OF OTHER SPECIFIED SITES, INITIAL EPISODE OF CARE	1	10	17	16	16	9	16	15	15	6	66	112	76	86	10	17.6667	11.6667	13.3333
	ACUTE MYOCARDIAL INFARCTION OF OTHER SPECIFIED SITES, SUBSEQUENT EPISODE OF CARE	5	5	5	2		0	0	-0.6		20	34	12	11		0.7	-0.4	-0.45
	ACUTE MYOCARDIAL INFARCTION OF UNSPECIFIED SITE	39	56	29	24	19	0.435897	-0.25641	-0.384615	-0.512821	219	282	131	115	80	0.287671	-0.401826	-0.474886	-0.634703
	ACUTE MYOCARDIAL INFARCTION OF UNSPECIFIED SITE, EPISODE OF CARE UNSPECIFIED	32	28	58	44	41	-0.125	0.8125	0.375	0.28125	155	139	283	179	291	-0.103226	0.825806	0.154839	0.877419
	ACUTE MYOCARDIAL INFARCTION OF UNSPECIFIED SITE, INITIAL EPISODE OF CARE	37	38	42	40	30	0.027027	0.135135	0.0810811	-0.189189	190	230	219	248	184	0.210526	0.152632	0.305263	-0.0315789
	ACUTE MYOCARDIAL INFARCTION OF UNSPECIFIED SITE, SUBSEQUENT EPISODE OF CARE	18	10	22	24	18	-0.444444	0.222222	0.333333	0	102	38	114	105	88	-0.627451	0.117647	0.0294118	-0.137255
	ANEURYSM OF HEART (WALL)	11	9	7	5	8	-0.181818	-0.363636	-0.545455	-0.272727	57	34	24	11	36	-0.403509	-0.578947	-0.807018	-0.368421
	ANGINA PECTORIS STABLE	435	383	404	261	289	-0.11954	-0.0712644	-0.4	-0.335632	1945	1606	1835	1408	1444	-0.174293	-0.0565553	-0.276093	-0.257584
	ANGINA PECTORIS STABLE NYHA CLASS I	25	24	25	10	12	-0.04	0	-0.6	-0.52	142	93	111	28	50	-0.34507	-0.21831	-0.802817	-0.647887
	ANGINA PECTORIS STABLE NYHA CLASS II	122	110	89	69	60	-0.0983607	-0.270492	-0.434426	-0.508197	459	515	402	326	197	0.122004	-0.124183	-0.28976	-0.570806
	ANGINA PECTORIS STABLE NYHA CLASS III	54	59	54	66	40	0.0925926	0	0.222222	-0.259259	270	217	200	213	183	-0.196296	-0.259259	-0.211111	-0.322222
	ANGINA PECTORIS UNSTABLE	252	252	280	235	207	0	0.111111	-0.0674603	-0.178571	1678	1836	1857	1452	1494	0.0941597	0.106675	-0.134684	-0.109654
	ANGINA PECTORIS UNSTABLE NYHA CLASS I	99	81	58	60	33	-0.181818	-0.414141	-0.393939	-0.666667	341	221	213	287	137	-0.351906	-0.375367	-0.158358	-0.59824
	ANGINA PECTORIS UNSTABLE NYHA CLASS II	89	77	41	55	37	-0.134831	-0.539326	-0.382022	-0.58427	289	306	160	203	202	0.0588235	-0.446367	-0.297578	-0.301038
	ANGINA PECTORIS UNSTABLE NYHA CLASS III	55	37	44	18	7	-0.327273	-0.2	-0.672727	-0.872727	197	143	121	94	34	-0.274112	-0.385787	-0.522843	-0.827411
	CARDIAC ISCHEMIA/ISCHEMIC HEART DISEASE	5702	5607	5430	5370	5464	-0.0166608	-0.0477026	-0.0582252	-0.0417397	24627	23053	22070	23093	24093	-0.0639136	-0.103829	-0.0622894	-0.0216835
	CHRONIC ISCHEMIC HEART DISEASE, UNSPECIFIED	5359	4837	4434	4208	3885	-0.0974062	-0.172607	-0.214779	-0.275051	23690	19815	17451	17213	16406	-0.163571	-0.26336	-0.273407	-0.307472
	CHRONIC TOTAL OCCLUSION OF CORONARY ARTERY	1	4	3	1	7	3	2	0	6	4	14	2	7	38	2.5	-0.5	0.75	8.5
	CORONARY ARTHEROSCLEROSIS DUE TO CALCIFIED CORONARY LESION	8	5	9	16	17	-0.375	0.125	1	1.125	29	57	46	85	108	0.965517	0.586207	1.93103	2.72414
	CORONARY ATHEROSCLEROSIS DUE TO LIPID RICH PLAQUE	26	19	17	17	36	-0.269231	-0.346154	-0.346154	0.384615	122	136	94	86	235	0.114754	-0.229508	-0.295082	0.92623
	CORONARY ATHEROSCLEROSIS OF ARTERY BYPASS GRAFT	9	3	3	4	6	-0.666667	-0.666667	-0.555556	-0.333333	33	8	12	4	18	-0.757576	-0.636364	-0.878788	-0.454545
	CORONARY ATHEROSCLEROSIS OF AUTOLOGOUS VEIN BYPASS GRAFT	26	15	12	19	14	-0.423077	-0.538462	-0.269231	-0.461538	96	62	54	69	49	-0.354167	-0.4375	-0.28125	-0.489583
	CORONARY ATHEROSCLEROSIS OF NATIVE CORONARY ARTERY	150	173	146	149	177	0.153333	-0.0266667	-0.00666667	0.18	641	767	682	682	936	0.196568	0.0639626	0.0639626	0.460218
	CORONARY ATHEROSCLEROSIS OF NATIVE CORONARY ARTERY OF TRANSPLANTED HEART		1									2
	CORONARY ATHEROSCLEROSIS OF NONAUTOLOGOUS BIOLOGICAL BYPASS GRAFT	2	2	1	7	4	0	-0.5	2.5	1	2	4	2	25	17	1	0	11.5	7.5
	CORONARY ATHEROSCLEROSIS OF UNSPECIFIED VESSEL	121	131	154	116	189	0.0826446	0.272727	-0.0413223	0.561983	657	560	545	455	674	-0.147641	-0.170472	-0.307458	0.0258752
	DISSECTION OF CORONARY ARTERY	1		5		3		4		2	4		73		10		17.25		1.5
	DRESSLER'S SYNDROME	10	19	11	10	14	0.9	0.1	0	0.4	51	96	54	84	117	0.882353	0.0588235	0.647059	1.29412
	EFFORT DYSPNEA	4283	4235	4852	4507	4476	-0.0112071	0.132851	0.0522998	0.0450619	25014	25201	27923	26750	25972	0.00747581	0.116295	0.0694011	0.0382986
	INTERMEDIATE CORONARY SYNDROME	69	54	65	54	43	-0.217391	-0.057971	-0.217391	-0.376812	436	377	451	293	278	-0.135321	0.0344037	-0.327982	-0.362385
	LEFT MAIN DISEASE PER CORONARY ANGIOGRAPHY	8	6	2	2	4	-0.25	-0.75	-0.75	-0.5	17	45	5	7	27	1.64706	-0.705882	-0.588235	0.588235
	NOCTURNAL ANGINA	3	1			2	-0.666667			-0.333333	13	4			3	-0.692308			-0.769231
	NON-ST ELEVATION (NSTEMI) MYOCARDIAL INFARCTION	473	371	410	383	408	-0.215645	-0.133192	-0.190275	-0.137421	2711	2320	2372	2448	2605	-0.144227	-0.125046	-0.0970122	-0.0391
	NORMAL CORONARY ARTERIES PER CORONARY ANGIOGRAPHY	80	83	73	52	52	0.0375	-0.0875	-0.35	-0.35	443	377	359	233	288	-0.148984	-0.189616	-0.474041	-0.349887
	OLD MYOCARDIAL INFARCTION	818	883	808	765	773	0.0794621	-0.0122249	-0.0647922	-0.0550122	3097	3198	2767	2719	2592	0.0326122	-0.106555	-0.122054	-0.163061
	ONE VESSEL DISEASE PER CORONARY ANGIOGRAPHY	88	70	65	48	60	-0.204545	-0.261364	-0.454545	-0.318182	379	434	249	192	329	0.145119	-0.343008	-0.493404	-0.131926
	OTHER ACUTE AND SUBACUTE FORMS OF ISCHEMIC HEART DISEASE, ACUTE ISCHEMIC HEART DISEASE WITHOUT MYOCARDIAL INFARCTION	6	8	8	11	3	0.333333	0.333333	0.833333	-0.5	32	44	74	80	34	0.375	1.3125	1.5	0.0625
	OTHER ACUTE AND SUBACUTE FORMS OF ISCHEMIC HEART DISEASE, OTHER	9	7	10	7	15	-0.222222	0.111111	-0.222222	0.666667	36	18	64	42	106	-0.5	0.777778	0.166667	1.94444
	OTHER ANEURYSM OF HEART	1	1	1	3	2	0	0	2	1	5	7	4	18	9	0.4	-0.2	2.6	0.8
	OTHER SPECIFIED FORMS OF CHRONIC ISCHEMIC HEART DISEASE	35	32	28	27	29	-0.0857143	-0.2	-0.228571	-0.171429	131	135	96	163	128	0.0305344	-0.267176	0.244275	-0.0229008
	POSTMYOCARDIAL INFARCTION SYNDROME	4	1		1	1	-0.75		-0.75	-0.75	8	6		8	1	-0.25		0	-0.875
	PRINZMETAL ANGINA	19	24	11	19	17	0.263158	-0.421053	0	-0.105263	86	162	63	112	78	0.883721	-0.267442	0.302326	-0.0930233
	RESTENOSIS OF CORONARY ARTERY AFTER PTCA[PCI] AND STENT	16	18	12	16	12	0.125	-0.25	0	-0.25	92	57	67	78	104	-0.380435	-0.271739	-0.152174	0.130435
	ST SEGMENT ELEVATION MYOCARDIAL INFARCTION ( STEMI )	115	131	128	141	103	0.13913	0.113043	0.226087	-0.104348	684	757	792	760	652	0.106725	0.157895	0.111111	-0.0467836
	SUBENDOCARDIAL INFARCTION	10	10	8	15	10	0	-0.2	0.5	0	29	64	36	64	20	1.2069	0.241379	1.2069	-0.310345
	SUBENDOCARDIAL INFARCTION, EPISODE OF CARE UNSPECIFIED	50	44	41	45	44	-0.12	-0.18	-0.1	-0.12	288	240	279	290	353	-0.166667	-0.03125	0.00694444	0.225694
	SUBENDOCARDIAL INFARCTION, INITIAL EPISODE OF CARE	69	59	54	49	75	-0.144928	-0.217391	-0.289855	0.0869565	435	396	234	405	510	-0.0896552	-0.462069	-0.0689655	0.172414
	SUBENDOCARDIAL INFARCTION, SUBSEQUENT EPISODE OF CARE	3	3	6	3	6	0	1	0	1	7	29	39	17	45	3.14286	4.57143	1.42857	5.42857
	SUDDEN CARDIAC ARREST	2	7	2	3		2.5	0	0.5		2	2	5	10		0	1.5	4
	THREE VESSEL DISEASE PER CORONARY ANGIOGRAPHY	190	191	154	141	146	0.00526316	-0.189474	-0.257895	-0.231579	1002	937	753	733	978	-0.0648703	-0.248503	-0.268463	-0.0239521
	TRANSIENT ISCHEMIC ATTACK (TIA), AND CEREBRAL INFARCTION WITHOUT RESIDUAL DEFICITS	99	130	130	128	113	0.313131	0.313131	0.292929	0.141414	698	803	792	902	797	0.15043	0.13467	0.292264	0.141834
	TRUE POSTERIOR WALL INFARCTION, INITIAL EPISODE OF CARE			2									2
	TWO VESSEL DISEASE PER CORONARY ANGIOGRAPHY	96	134	87	100	82	0.395833	-0.09375	0.0416667	-0.145833	620	577	349	492	379	-0.0693548	-0.437097	-0.206452	-0.38871
	WELLENS' SYNDROME(MINOR ELECTROCARDIOGRAPH CHANGES)	1		1				0			3		4				0.333333
Nonpsychotic mental disorders	ACROPHOBIA		7	4	1							26	14	4
	ACUTE STRESS REACTION	654	671	642	540	1116	0.0259939	-0.0183486	-0.174312	0.706422	3297	2767	2704	2438	5378	-0.160752	-0.17986	-0.26054	0.63118
	ADJUSTMENT DISORDERS	1698	1960	2198	2401	2892	0.154299	0.294464	0.414016	0.70318	7401	7922	8306	9339	11756	0.0703959	0.122281	0.261857	0.588434
	ADJUSTMENT DISORDERS, BRIEF DEPRESSIVE REACTION	217	225	229	207	214	0.0368664	0.0552995	-0.0460829	-0.0138249	923	1104	1048	808	761	0.1961	0.135428	-0.124594	-0.175515
	ADJUSTMENT DISORDERS, OTHER REACTION TO SEVERE STRESS	393	485	465	512	587	0.234097	0.183206	0.302799	0.493639	2018	2178	2035	2556	2805	0.0792864	0.00842418	0.266601	0.38999
	ADJUSTMENT DISORDERS, PROLONGED DEPRESSIVE REACTION	1467	1323	1354	1190	1186	-0.0981595	-0.0770279	-0.188821	-0.191547	5754	4454	4820	4342	4372	-0.22593	-0.162322	-0.245395	-0.240181
	ADJUSTMENT DISORDERS, REACTION TO SEVERE STRESS, UNSPECIFIED	181	211	197	248	268	0.165746	0.0883978	0.370166	0.480663	851	898	722	1028	987	0.0552291	-0.151586	0.207991	0.159812
	ADJUSTMENT DISORDERS, WITH MIXED DISTURBANCE OF EMOTIONS AND CONDUCT	279	206	260	325	342	-0.261649	-0.0681004	0.164875	0.225806	1067	862	938	1359	1305	-0.192127	-0.1209	0.273664	0.223055
	ADJUSTMENT DISORDERS, WITH OTHER SPECIFIED PREDOMINANT SYMPTOMS	81	79	71	55	44	-0.0246914	-0.123457	-0.320988	-0.45679	312	246	191	147	133	-0.211538	-0.387821	-0.528846	-0.573718
	ADJUSTMENT DISORDERS, WITH PREDOMINANT DISTURBANCE OF CONDUCT	12	14	18	25	13	0.166667	0.5	1.08333	0.0833333	24	72	34	45	30	2	0.416667	0.875	0.25
	ADJUSTMENT DISORDERS, WITH PREDOMINANT DISTURBANCE OF OTHER EMOTIONS	531	466	537	527	526	-0.122411	0.0112994	-0.00753296	-0.0094162	1665	1564	1632	1707	1520	-0.0606607	-0.0198198	0.0252252	-0.0870871
	AGORAPHOBIA, WITH PANIC DISORDER	150	90	125	109	133	-0.4	-0.166667	-0.273333	-0.113333	560	195	338	305	466	-0.651786	-0.396429	-0.455357	-0.167857
	AGORAPHOBIA, WITHOUT PANIC DISORDER	40	30	10	22	10	-0.25	-0.75	-0.45	-0.75	109	74	36	60	55	-0.321101	-0.669725	-0.449541	-0.495413
	ANANCASTIC NEUROSIS	5			1				-0.8		12			7				-0.416667
	ANANKASTIC PERSONALITY DISORDER	9	7	5	3	3	-0.222222	-0.444444	-0.666667	-0.666667	14	17	11	2	14	0.214286	-0.214286	-0.857143	0
	ANOREXIA NERVOSA	103	126	192	133	103	0.223301	0.864078	0.291262	0	460	573	845	650	413	0.245652	0.836957	0.413043	-0.102174
	ANOREXIA NERVOSA, BINGE EATING/PURGING TYPE	2		1	4	3		-0.5	1	0.5	4		7	39	26		0.75	8.75	5.5
	ANTIDEPRESSANTS	58	62	43	36	33	0.0689655	-0.258621	-0.37931	-0.431034	154	186	86	105	90	0.207792	-0.441558	-0.318182	-0.415584
	ANXIETY DISORDER, UNSPECIFIED	27073	29172	29008	28425	32629	0.0775311	0.0714734	0.0499391	0.205223	107495	104323	101525	101201	120151	-0.0295083	-0.0555375	-0.0585516	0.117736
	ANXIOUS (AVOIDANT) PERSONALITY DISORDER	98	97	106	92	105	-0.0102041	0.0816327	-0.0612245	0.0714286	494	434	337	279	329	-0.121457	-0.317814	-0.435223	-0.334008
	ASPERGER'S SYNDROME-ASD-AUTISM SPECTRUM DISORDER	82	78	108	107	105	-0.0487805	0.317073	0.304878	0.280488	308	350	448	437	330	0.136364	0.454545	0.418831	0.0714286
	ATTENTION DEFICIT DISORDER-DISTURBANCE OF ACTIVITY AND ATTENTION	19115	17761	18080	18358	19540	-0.0708344	-0.054146	-0.0396024	0.0222338	52984	45390	45076	45715	48268	-0.143326	-0.149253	-0.137192	-0.089008
	ATYPICAL ANOREXIA NERVOUS	4	1	2	11	10	-0.75	-0.5	1.75	1.5	48	29	12	88	50	-0.395833	-0.75	0.833333	0.0416667
	ATYPICAL AUTISM-AUTISM SPECTRUM DISORDER-ASD	81	69	65	71	96	-0.148148	-0.197531	-0.123457	0.185185	253	251	235	212	275	-0.00790514	-0.0711462	-0.162055	0.0869565
	ATYPICAL BULIMIA NERVOSA		4		1	1						34		1	2
	AUTISM SPECTRUM DISORDER-ASD (PERVASIVE DEVELOPMENTAL DISORDERS)	60	60	61	90	269	0	0.0166667	0.5	3.48333	208	217	236	379	1130	0.0432692	0.134615	0.822115	4.43269
	BEHAVIORAL PROBLEMS, OTHER	290	259	279	327	320	-0.106897	-0.037931	0.127586	0.103448	1285	1050	1238	1268	1494	-0.182879	-0.0365759	-0.0132296	0.162646
	BINGE EATING DISORDER	6	10	14	15	17	0.666667	1.33333	1.5	1.83333	31	39	56	72	53	0.258065	0.806452	1.32258	0.709677
	BIPOLAR AFFECTIVE DISORDER	1085	1163	1276	1297	1496	0.0718894	0.176037	0.195392	0.378802	4673	4598	4512	5054	5820	-0.0160496	-0.0344532	0.0815322	0.245453
	BIPOLAR AFFECTIVE DISORDER, CURRENT EPISODE HYPOMANIC	107	96	100	97	70	-0.102804	-0.0654206	-0.0934579	-0.345794	409	354	298	289	202	-0.134474	-0.271394	-0.293399	-0.506112
	BIPOLAR AFFECTIVE DISORDER, CURRENT EPISODE MANIC WITH PSYCHOTIC SYMPTOMS	101	96	104	83	98	-0.049505	0.029703	-0.178218	-0.029703	389	441	437	391	460	0.133676	0.123393	0.00514139	0.182519
	BIPOLAR AFFECTIVE DISORDER, CURRENT EPISODE MANIC WITHOUT PSYCHOTIC SYMPTOMS	294	278	254	267	239	-0.0544218	-0.136054	-0.0918367	-0.187075	1189	976	819	985	1002	-0.179142	-0.311186	-0.171573	-0.157275
	BIPOLAR AFFECTIVE DISORDER, CURRENT EPISODE MILD OR MODERATE DEPRESSION	424	414	434	371	394	-0.0235849	0.0235849	-0.125	-0.0707547	1754	1294	1478	1299	1457	-0.262258	-0.157355	-0.259407	-0.169327
	BIPOLAR AFFECTIVE DISORDER, CURRENT EPISODE MIXED	177	211	197	202	191	0.19209	0.112994	0.141243	0.079096	606	683	573	715	593	0.127063	-0.0544554	0.179868	-0.0214521
	BIPOLAR AFFECTIVE DISORDER, CURRENT EPISODE SEVERE DEPRESSION WITH PSYCHOTIC SYMPTOMS	42	34	43	35	44	-0.190476	0.0238095	-0.166667	0.047619	150	130	164	141	149	-0.133333	0.0933333	-0.06	-0.00666667
	BIPOLAR AFFECTIVE DISORDER, CURRENT EPISODE SEVERE DEPRESSION WITHOUT PSYCHOTIC SYMPTOMS	27	36	26	32	34	0.333333	-0.037037	0.185185	0.259259	94	187	125	100	112	0.989362	0.329787	0.0638298	0.191489
	BIPOLAR AFFECTIVE DISORDER, CURRENTLY IN REMISSION	34	48	39	37	34	0.411765	0.147059	0.0882353	0	115	184	170	107	96	0.6	0.478261	-0.0695652	-0.165217
	BIPOLAR AFFECTIVE DISORDER, UNSPECIFIED	753	716	715	702	704	-0.0491368	-0.0504648	-0.0677291	-0.065073	2744	2366	2404	2376	2231	-0.137755	-0.123907	-0.134111	-0.186953
	BODY DYSMORPHIC DISORDER	4	2	2	5	10	-0.5	-0.5	0.25	1.5	16	2	4	26	33	-0.875	-0.75	0.625	1.0625
	BORDERLINE INTELLECTUAL FUNCTIONNING	8	6	7	12	5	-0.25	-0.125	0.5	-0.375	29	16	19	29	16	-0.448276	-0.344828	0	-0.448276
	BRUXISM	48	45	63	67	55	-0.0625	0.3125	0.395833	0.145833	245	174	279	343	334	-0.289796	0.138776	0.4	0.363265
	BULIMIA NERVOSA	30	34	26	41	30	0.133333	-0.133333	0.366667	0	170	122	120	175	122	-0.282353	-0.294118	0.0294118	-0.282353
	CARDIAC NEUROSIS	3	4	5	6	10	0.333333	0.666667	1	2.33333	35	20	12	42	11	-0.428571	-0.657143	0.2	-0.685714
	CHILDHOOD AUTISM-AUTISM SPECTRUM DISORDER-ASD	254	214	289	321	319	-0.15748	0.137795	0.26378	0.255906	802	495	873	1232	1045	-0.382793	0.0885287	0.53616	0.302993
	CHILDHOOD DISORDERS OF SOCIAL FUNCTIONING, UNSPECIFIED	5	2	3	5	4	-0.6	-0.4	0	-0.2	31	6	5	15	20	-0.806452	-0.83871	-0.516129	-0.354839
	CHILDHOOD EMOTIONAL DISORDER, UNSPECIFIED	27	22	35	36	47	-0.185185	0.296296	0.333333	0.740741	88	69	132	133	197	-0.215909	0.5	0.511364	1.23864
	CHRONIC MOTOR OR VOCAL TIC DISORDER	2	2	1		1	0	-0.5		-0.5	8	52	6		3	5.5	-0.25		-0.625
	CLAUSTROPHOBIA	61	77	75	50		0.262295	0.229508	-0.180328		238	295	370	227		0.239496	0.554622	-0.0462185
	CLUMSINESS SYNDROME	12	21	17	24	10	0.75	0.416667	1	-0.166667	19	33	32	76	6	0.736842	0.684211	3	-0.684211
	COGNITIVE OR PERSONALITY CHANGE OF NONPSYCHOTIC SEVERITY	24	29	37	34	36	0.208333	0.541667	0.416667	0.5	90	71	168	142	158	-0.211111	0.866667	0.577778	0.755556
	COMPULSIVE NEUROSIS	14	14	18	5	7	0	0.285714	-0.642857	-0.5	39	48	62	34	14	0.230769	0.589744	-0.128205	-0.641026
	CONDUCT DISORDER ADOLESCENT ONSET TYPE WITH PSYCHOTIC FEATURES	22	14	19	19	16	-0.363636	-0.136364	-0.136364	-0.272727	70	34	45	39	31	-0.514286	-0.357143	-0.442857	-0.557143
	CONDUCT DISORDER, UNSPECIFIED	12	9	13	13	14	-0.25	0.0833333	0.0833333	0.166667	47	37	37	84	84	-0.212766	-0.212766	0.787234	0.787234
	CONDUCT DISORDER,CHILDHOOD ONSET TYPE WITH PSYCHOTIC FEATURES	3	3	5	3	5	0	0.666667	0	0.666667	7	2	31	10	20	-0.714286	3.42857	0.428571	1.85714
	CONDUCT DISORDERS	17	8	11	9	9	-0.529412	-0.352941	-0.470588	-0.470588	56	19	18	50	12	-0.660714	-0.678571	-0.107143	-0.785714
	DEPENDENT PERSONALITY DISORDER	12	10	11	7	6	-0.166667	-0.0833333	-0.416667	-0.5	50	47	32	19	16	-0.06	-0.36	-0.62	-0.68
	DEPERSONALIZATION-DEREALIZATION SYNDROME	1	1	2	4	6	0	1	3	5	1	11	25	13	37	10	24	12	36
	DEPRESSIVE CONDUCT DISORDER	797	729	676	595	554	-0.0853199	-0.151819	-0.25345	-0.304893	3291	2610	2274	1997	2005	-0.206928	-0.309025	-0.393194	-0.390763
	DEPRESSIVE EPISODE	9341	9567	10619	10854	12042	0.0241944	0.136816	0.161974	0.289155	39503	35155	38188	40889	44794	-0.110068	-0.0332886	0.0350859	0.133939
	DEPRESSIVE EPISODE, UNSPECIFIED	5858	5786	5667	5677	5966	-0.0122909	-0.032605	-0.0308979	0.0184363	23856	20571	20034	21038	21376	-0.137701	-0.160211	-0.118125	-0.103957
	DEVELOPMENTAL DELAY DUE TO ENVIRONMENT CIRCUMSTANCES	81	51	69	65	54	-0.37037	-0.148148	-0.197531	-0.333333	335	227	358	314	221	-0.322388	0.0686567	-0.0626866	-0.340299
	DEVELOPMENTAL DISORDER OF SCHOLASTIC SKILLS, UNSPECIFIED	32	10	21	22	21	-0.6875	-0.34375	-0.3125	-0.34375	173	60	156	112	127	-0.653179	-0.0982659	-0.352601	-0.265896
	DEVELOPMENTAL DISORDER OF SPEECH AND LANGUAGE, UNSPECIFIED	268	206	233	323	344	-0.231343	-0.130597	0.205224	0.283582	1349	1068	1211	2043	2004	-0.208302	-0.102298	0.514455	0.485545
	DEVELOPMENTAL SPEECH OR LANGUAGE DISORDER	674	560	640	634	718	-0.169139	-0.0504451	-0.0593472	0.0652819	2000	1991	2168	2429	3030	-0.0045	0.084	0.2145	0.515
	DISORDER OF SEXUAL PREFERENCE, UNSPECIFIED	3		6	4	13		1	0.333333	3.33333	10		42	28	65		3.2	1.8	5.5
	DISORDERS OF SEXUAL PREFERENCE	17	19	28	17	24	0.117647	0.647059	0	0.411765	48	47	82	58	110	-0.0208333	0.708333	0.208333	1.29167
	DISORDERS OF SOCIAL FUNCTIONING WITH ONSET SPECIFIC TO CHILDHOOD AND ADOLESCENCE	1	1	2	2	1	0	1	1	0	1	6	2	10	2	5	1	9	1
	DISSOCIAL PERSONALITY DISORDER	51	61	69	51	43	0.196078	0.352941	0	-0.156863	155	234	231	164	95	0.509677	0.490323	0.0580645	-0.387097
	DISSOCIATIVE (CONVERSION) DISORDER, UNSPECIFIED	14	10	14	5	6	-0.285714	0	-0.642857	-0.571429	109	74	54	22	34	-0.321101	-0.504587	-0.798165	-0.688073
	DISSOCIATIVE (CONVERSION) DISORDERS	29	16	14	15	16	-0.448276	-0.517241	-0.482759	-0.448276	121	59	51	90	70	-0.512397	-0.578512	-0.256198	-0.421488
	DISSOCIATIVE AMNESIA	2		1	2	4		-0.5	0	1	11		6	7	20		-0.454545	-0.363636	0.818182
	DISSOCIATIVE ANAESTHESIA AND SENSORY LOSS	5		2	10	3		-0.6	1	-0.4	25		11	98	5		-0.56	2.92	-0.8
	DISSOCIATIVE FUGUE			2									14
	DISSOCIATIVE MOTOR DISORDERS	1			2				1		8			11				0.375
	DISSOCIATIVE STUPOR	3	1		1	1	-0.666667		-0.666667	-0.666667	31	3		1	10	-0.903226		-0.967742	-0.677419
	DISTURBANCE OF ACTIVITY AND ATTENTION NOS	261	249	286	434	108	-0.045977	0.0957854	0.662835	-0.586207	867	796	935	1165	310	-0.0818916	0.0784314	0.343714	-0.642445
	DISTURBANCE OF ACTIVITY AND ATTENTION WITH HYPERACTIVITY-ADHD	6388	6098	6707	7201	7804	-0.0453976	0.0499374	0.12727	0.221666	18097	16831	17419	19199	19819	-0.0699563	-0.0374648	0.0608941	0.0951539
	DISTURBANCE OF ACTIVITY AND ATTENTION WITHOUT HYPERACTIVITY [ADD]	1040	900	913	951	1051	-0.134615	-0.122115	-0.0855769	0.0105769	3024	2514	2310	2684	2639	-0.168651	-0.236111	-0.112434	-0.127315
	DYSPRAXIA SYNDROME	1	1	1	1	1	0	0	0	0	1	6	3	4	6	5	2	3	5
	EATING DISORDER, UNSPECIFIED	87	96	127	122	126	0.103448	0.45977	0.402299	0.448276	423	403	515	708	546	-0.0472813	0.217494	0.673759	0.29078
	EATING DISORDERS	82	65	150	102	130	-0.207317	0.829268	0.243902	0.585366	417	276	778	422	534	-0.338129	0.865707	0.0119904	0.280576
	ELABORATION OF PHYSICAL SYMPTOMS FOR PSYCHOLOGICAL REASONS	1	4	5	6	14	3	4	5	13	24	41	141	17	45	0.708333	4.875	-0.291667	0.875
	ELECTIVE (SELECTIVE) MUTISM	5	4	1	7	13	-0.2	-0.8	0.4	1.6	15	4	0	30	47	-0.733333	-1	1	2.13333
	EMOTIONAL DISORDERS WITH ONSET SPECIFIC TO CHILDHOOD	232	245	321	312	334	0.0560345	0.383621	0.344828	0.439655	622	607	823	836	1071	-0.0241158	0.323151	0.344051	0.721865
	EMOTIONALLY UNSTABLE PERSONALITY DISORDER	47	80	72	75	91	0.702128	0.531915	0.595745	0.93617	258	403	323	381	443	0.562016	0.251938	0.476744	0.717054
	EMOTIONALLY UNSTABLE PERSONALITY DISORDER, IMPULSIVE TYPE	81	64	61	72	62	-0.209877	-0.246914	-0.111111	-0.234568	310	223	182	225	184	-0.280645	-0.412903	-0.274194	-0.406452
	EMOTIONALLY UNSTABLE PERSONALITY DISORDER, IMPULSIVE TYPE, BORDERLINE TYPE	315	271	179	177	182	-0.139683	-0.431746	-0.438095	-0.422222	979	645	586	632	856	-0.341164	-0.40143	-0.354443	-0.125638
	ENDURING PERSONALITY CHANGES, NOT ATTRIBUTABLE TO BRAIN DAMAGE AND DISEASE			1									3
	ENURESIS, COMPLICATED	11	7	8	9	16	-0.363636	-0.272727	-0.181818	0.454545	46	36	44	54	82	-0.217391	-0.0434783	0.173913	0.782609
	ENURESIS, UNCOMPLICATED	76	69	53	56	52	-0.0921053	-0.302632	-0.263158	-0.315789	494	342	210	239	228	-0.307692	-0.574899	-0.516194	-0.538462
	ERECTILE DYSFUNCTION OF NONORGANIC ORIGIN [IMPOTENCE]	2275	2128	2182	2117	2065	-0.0646154	-0.0408791	-0.0694505	-0.0923077	7927	6933	6736	6510	6748	-0.125394	-0.150246	-0.178756	-0.148732
	EXCESSIVE SEXUAL DRIVE	1	2	1		4	1	0		3	0	10	5		7
	EXPRESSIVE LANGUAGE DISORDER	3	1	2			-0.666667	-0.333333			16	2	15			-0.875	-0.0625
	FAILURE OF GENITAL RESPONSE	2				1				-0.5	8				9				0.125
	FEAR OF FLIGHTS	7		1	4			-0.857143	-0.428571		18		11	12			-0.388889	-0.333333
	FEEDING DISORDER OF INFANCY AND CHILDHOOD	5	3	11	7	8	-0.4	1.2	0.4	0.6	24	39	26	69	34	0.625	0.0833333	1.875	0.416667
	FETISHISTIC TRANSVESTISM	2	4		8	1	1		3	-0.5	10	27		34	4	1.7		2.4	-0.6
	FRIGIDITY	1									0
	GENDER IDENTITY DISORDER OF CHILDHOOD		1	2	1	2						10	14	4	2
	GENDER IDENTITY DISORDER, UNSPECIFIED	8	10	11	18	19	0.25	0.375	1.25	1.375	26	30	72	103	139	0.153846	1.76923	2.96154	4.34615
	GENDER IDENTITY DISORDERS	37	62	87	72	71	0.675676	1.35135	0.945946	0.918919	146	273	440	369	320	0.869863	2.0137	1.5274	1.19178
	GENERALIZED ANXIETY DISORDER	1040	1017	1115	1163	1271	-0.0221154	0.0721154	0.118269	0.222115	4350	4253	4517	4870	5022	-0.0222989	0.0383908	0.11954	0.154483
	GILLES DE LA TOURETTE SYNDROME- COMBINED VOCAL AND MULTIPLE MOTOR TIC DISORDER	84	65	88	75	95	-0.22619	0.047619	-0.107143	0.130952	271	292	324	350	370	0.0774908	0.195572	0.291513	0.365314
	GLOBAL DEVELOPMENT DELAY-GDD	223	182	204	244	252	-0.183857	-0.0852018	0.0941704	0.130045	1121	634	935	1150	1296	-0.434434	-0.165923	0.0258698	0.156111
	HABIT AND IMPULSE DISORDER, UNSPECIFIED	9	8	15	17	25	-0.111111	0.666667	0.888889	1.77778	58	17	31	53	77	-0.706897	-0.465517	-0.0862069	0.327586
	HABIT AND IMPULSE DISORDERS	13	17	25	25	15	0.307692	0.923077	0.923077	0.153846	54	49	78	139	68	-0.0925926	0.444444	1.57407	0.259259
	HISTRIONIC PERSONALITY DISORDER	4	2	3	2	1	-0.5	-0.25	-0.5	-0.75	14	4	4	4	4	-0.714286	-0.714286	-0.714286	-0.714286
	HYPERKINETIC CONDUCT DISORDER	52	54	49	26	23	0.0384615	-0.0576923	-0.5	-0.557692	125	128	107	28	64	0.024	-0.144	-0.776	-0.488
	HYPERKINETIC DISORDER, UNSPECIFIED	18	16	20	11	30	-0.111111	0.111111	-0.388889	0.666667	46	52	49	32	59	0.130435	0.0652174	-0.304348	0.282609
	HYPERKINETIC DISORDERS	127	142	138	134	283	0.11811	0.0866142	0.0551181	1.22835	343	383	319	313	548	0.116618	-0.0699708	-0.0874636	0.597668
	HYPOCHONDRIACAL DISORDER	4	9	2	20	14	1.25	-0.5	4	2.5	11	61	14	87	59	4.54545	0.272727	6.90909	4.36364
	HYPOMANIA	18	19	46	32	34	0.0555556	1.55556	0.777778	0.888889	58	44	170	105	80	-0.241379	1.93103	0.810345	0.37931
	INTENTIONAL PRODUCTION OR FEIGNING OF SYMPTOMS OR DISABILITIES, EITHER PHYSICAL OR PSYCHOLOGICAL (FACTITIOUS) DISORDER; MUNCHAUSEN SYNDROME	1			1	1			0	0	0			5	15
	LACK OF SEXUAL ENJOYMENT	1	5	1	1		4	0	0		6	37	5	24		5.16667	-0.166667	3
	LACK OR LOSS OF SEXUAL DESIRE	5	8	7	7	12	0.6	0.4	0.4	1.4	44	33	56	44	107	-0.25	0.272727	0	1.43182
	MANIA WITH PSYCHOTIC SYMPTOMS	53	31	31	31	33	-0.415094	-0.415094	-0.415094	-0.377358	251	141	185	141	194	-0.438247	-0.262948	-0.438247	-0.227092
	MANIA WITHOUT PSYCHOTIC SYMPTOMS	24	14	26	17	21	-0.416667	0.0833333	-0.291667	-0.125	105	66	104	44	66	-0.371429	-0.00952381	-0.580952	-0.371429
	MANIC EPISODE	63	60	64	71	79	-0.047619	0.015873	0.126984	0.253968	295	215	235	245	224	-0.271186	-0.20339	-0.169492	-0.240678
	MANIC EPISODE, UNSPECIFIED	23	28	23	25	21	0.217391	0	0.0869565	-0.0869565	145	144	73	66	73	-0.00689655	-0.496552	-0.544828	-0.496552
	MENTAL AND BEHAVIORAL PROBLEMS	226	234	219	199	238	0.0353982	-0.0309735	-0.119469	0.0530973	712	806	812	790	994	0.132022	0.140449	0.109551	0.396067
	MENTAL AND BEHAVIORAL PROBLEMS WITH COMMUNICATION (INCLUDING SPEECH)	86	65	72	75	75	-0.244186	-0.162791	-0.127907	-0.127907	254	199	204	284	266	-0.216535	-0.19685	0.11811	0.0472441
	MENTAL AND BEHAVIORAL PROBLEMS WITH LEARNING	51	44	58	30	45	-0.137255	0.137255	-0.411765	-0.117647	163	150	167	124	146	-0.0797546	0.0245399	-0.239264	-0.104294
	MENTAL AND BEHAVIOURAL DISORDERS ASSOCIATED WITH THE PUERPERIUM, NOT ELSEWHERE CLASSIFIED	3	4	8	7	11	0.333333	1.66667	1.33333	2.66667	6	6	20	12	21	0	2.33333	1	2.5
	MENTAL OR BEHAVIORAL PROBLEM, UNSPECIFIED	25	18	23	20	19	-0.28	-0.08	-0.2	-0.24	62	73	83	72	155	0.177419	0.33871	0.16129	1.5
	MENTAL PROBLEMS, OTHER	20	11	6	2	3	-0.45	-0.7	-0.9	-0.85	49	30	32	2	5	-0.387755	-0.346939	-0.959184	-0.897959
	MILD DEPRESSIVE EPISODE	1048	1041	1170	1128	1175	-0.00667939	0.116412	0.0763359	0.121183	3803	3201	3505	3696	3670	-0.158296	-0.0783592	-0.0281357	-0.0349724
	MILD INTELLECTUAL DISABILITIES	102	92	99	96	74	-0.0980392	-0.0294118	-0.0588235	-0.27451	292	290	286	307	268	-0.00684932	-0.0205479	0.0513699	-0.0821918
	MILD MEMORY DISTURBANCE	1171	1160	1167	1148	1249	-0.00939368	-0.00341588	-0.0196413	0.0666097	5879	5680	5631	5891	6854	-0.0338493	-0.042184	0.00204116	0.165845
	MILD MENTAL AND BEHAVIOURAL DISORDERS ASSOCIATED WITH THE PUERPERIUM, INCLUDING POSTPARTUM DEPRESSION	29	42	29	38	29	0.448276	0	0.310345	0	293	248	175	249	161	-0.153584	-0.40273	-0.150171	-0.450512
	MIXED AND OTHER PERSONALITY DISORDERS	6	3	6	4	12	-0.5	0	-0.333333	1	25	20	15	15	34	-0.2	-0.4	-0.4	0.36
	MIXED DISORDER OF CONDUCT AND EMOTIONS, UNSPECIFIED	13	20	42	17	16	0.538462	2.23077	0.307692	0.230769	32	91	88	67	42	1.84375	1.75	1.09375	0.3125
	MIXED DISORDER OF SCHOLASTIC SKILLS	5	1		1		-0.8		-0.8		27	4		3		-0.851852		-0.888889
	MIXED DISORDERS OF CONDUCT AND EMOTIONS	18	23	28	26	33	0.277778	0.555556	0.444444	0.833333	59	63	96	91	102	0.0677966	0.627119	0.542373	0.728814
	MIXED DISSOCIATIVE (CONVERSION) DISORDERS	3		2				-0.333333			32		1				-0.96875
	MIXED SPECIFIC DEVELOPMENTAL DISORDERS	70	47	56	71	71	-0.328571	-0.2	0.0142857	0.0142857	225	138	167	233	249	-0.386667	-0.257778	0.0355556	0.106667
	MODERATE DEPRESSIVE EPISODE	251	258	288	232	241	0.0278884	0.14741	-0.0756972	-0.0398406	1136	829	1019	843	808	-0.270246	-0.102993	-0.257923	-0.288732
	MODERATE INTELLECTUAL DISABILITIES	106	107	120	75	95	0.00943396	0.132075	-0.292453	-0.103774	346	260	405	183	293	-0.248555	0.17052	-0.471098	-0.153179
	MOTOR DELAY[IMPAIRMENT] NOS	112	73	87	79	92	-0.348214	-0.223214	-0.294643	-0.178571	597	283	321	221	411	-0.525963	-0.462312	-0.629816	-0.311558
	MULTIPLE PERSONALITY DISORDER	6	6	3	2	2	0	-0.5	-0.666667	-0.666667	25	26	3	2	4	0.04	-0.88	-0.92	-0.84
	MULTIPLE PSYCHOSOMATIC DISORDER	16	12	12	9	6	-0.25	-0.25	-0.4375	-0.625	117	73	62	58	39	-0.376068	-0.470085	-0.504274	-0.666667
	MUSCULOSKELETAL MALFUNCTION ARISING FROM MENTAL FACTORS	1	1			1	0			0	8	5			5	-0.375			-0.375
	NEURASTHENIA ( FATIGUE)	1010	841	726	399	448	-0.167327	-0.281188	-0.60495	-0.556436	3718	3348	2657	2267	2592	-0.0995159	-0.285368	-0.390264	-0.302851
	NEUROTIC DISORDER, UNSPECIFIED	511	403	339	323	309	-0.21135	-0.336595	-0.367906	-0.395303	1988	1640	1173	1027	1113	-0.17505	-0.40996	-0.4834	-0.440141
	NIGHTMARES	9	14	11	8	11	0.555556	0.222222	-0.111111	0.222222	74	94	68	39	106	0.27027	-0.0810811	-0.472973	0.432432
	NONDEPENDENT ABUSE OF DRUGS	212	179	142	106	80	-0.15566	-0.330189	-0.5	-0.622642	709	598	517	461	446	-0.156559	-0.270804	-0.349788	-0.370945
	NONDEPENDENT ALCOHOL ABUSE	67	51	48	57	39	-0.238806	-0.283582	-0.149254	-0.41791	280	151	204	245	196	-0.460714	-0.271429	-0.125	-0.3
	NONORGANIC DISORDER OF THE SLEEP-WAKE SCHEDULE	68	91	93	91	91	0.338235	0.367647	0.338235	0.338235	251	268	348	371	278	0.0677291	0.386454	0.478088	0.10757
	NONORGANIC DYSPAREUNIA	3	1		1	2	-0.666667		-0.666667	-0.333333	12	4		8	3	-0.666667		-0.333333	-0.75
	NONORGANIC ENCOPRESIS	5	4	5	4	3	-0.2	0	-0.2	-0.4	23	21	11	26	8	-0.0869565	-0.521739	0.130435	-0.652174
	NONORGANIC ENURESIS	24	10	15	12	12	-0.583333	-0.375	-0.5	-0.5	115	34	39	46	62	-0.704348	-0.66087	-0.6	-0.46087
	NONORGANIC HYPERSOMNIA	14	20	6	8	18	0.428571	-0.571429	-0.428571	0.285714	51	38	30	41	53	-0.254902	-0.411765	-0.196078	0.0392157
	NONORGANIC INSOMNIA	2401	4249	3279	3228	3406	0.769679	0.365681	0.34444	0.418576	9058	12576	10627	10532	10712	0.388386	0.173217	0.162729	0.182601
	NONORGANIC SLEEP DISORDER, UNSPECIFIED	170	217	180	201	183	0.276471	0.0588235	0.182353	0.0764706	637	673	627	843	588	0.0565149	-0.0156986	0.323391	-0.0769231
	NONORGANIC SLEEP DISORDERS	1455	2600	1742	2047	2226	0.786942	0.197251	0.406873	0.529897	5181	7365	5390	6442	6864	0.42154	0.0403397	0.243389	0.324841
	NONORGANIC VAGINISMUS	1		2	1	1		1	0	0	2		22	2	1		10	0	-0.5
	OBSESSIONAL PHOBIA	25	20	9	13		-0.2	-0.64	-0.48		134	80	21	42		-0.402985	-0.843284	-0.686567
	OBSESSIVE-COMPULSIVE DISORDER	1724	2058	2086	2116	2308	0.193735	0.209977	0.227378	0.338747	5903	6142	6011	6775	6989	0.0404879	0.0182958	0.147721	0.183974
	OPPOSITIONAL DEFIANT DISORDER	104	74	87	117	152	-0.288462	-0.163462	0.125	0.461538	273	174	228	298	374	-0.362637	-0.164835	0.0915751	0.369963
	ORGASMIC DYSFUNCTION	2	1	2	1	3	-0.5	0	-0.5	0.5	4	8	14	2	12	1	2.5	-0.5	2
	OTHER ANXIETY DISORDERS	3590	4035	3818	3486	3836	0.123955	0.0635097	-0.0289694	0.0685237	13191	12826	13083	11468	13098	-0.0276704	-0.0081874	-0.130619	-0.00705026
	OTHER BEHAVIOURAL AND EMOTIONAL DISORDERS WITH ONSET USUALLY OCCURRING IN CHILDHOOD AND ADOLESCENCE	33	24	28	39	35	-0.272727	-0.151515	0.181818	0.0606061	76	42	82	180	160	-0.447368	0.0789474	1.36842	1.10526
	OTHER BIPOLAR AFFECTIVE DISORDERS	282	307	284	264	318	0.0886525	0.0070922	-0.0638298	0.12766	955	953	913	749	1093	-0.00209424	-0.0439791	-0.215707	0.144503
	OTHER CHILDHOOD DISINTEGRATIVE DISORDER	4		1		5		-0.75		0.25	10		3		17		-0.7		0.7
	OTHER CHILDHOOD EMOTIONAL DISORDERS ( INCLUDING IDENTITY DISODER OR OVERANXIOUS DISORDER )	29	9	14	7	12	-0.689655	-0.517241	-0.758621	-0.586207	98	20	53	14	58	-0.795918	-0.459184	-0.857143	-0.408163
	OTHER CONDUCT DISORDERS	8	3	6	9	7	-0.625	-0.25	0.125	-0.125	26	8	24	29	8	-0.692308	-0.0769231	0.115385	-0.692308
	OTHER DEPRESSIVE EPISODES	445	479	517	520	565	0.0764045	0.161798	0.168539	0.269663	1386	1565	1814	1734	1898	0.129149	0.308802	0.251082	0.369408
	OTHER DEVELOPMENTAL DISORDERS OF SCHOLASTIC SKILLS[LEARNING DIFFICULTIES]	334	307	346	356	321	-0.0808383	0.0359281	0.0658683	-0.0389222	1016	912	925	1002	905	-0.102362	-0.0895669	-0.0137795	-0.109252
	OTHER DEVELOPMENTAL DISORDERS OF SPEECH AND LANGUAGE	17	31	35	37	37	0.823529	1.05882	1.17647	1.17647	78	171	191	175	157	1.19231	1.44872	1.24359	1.01282
	OTHER DEVELOPMENTAL SPEECH DISORDER	124	78	110	125	97	-0.370968	-0.112903	0.00806452	-0.217742	440	278	400	477	510	-0.368182	-0.0909091	0.0840909	0.159091
	OTHER DISORDERS OF ADULT PERSONALITY AND BEHAVIOUR	6	7	4	3	4	0.166667	-0.333333	-0.5	-0.333333	54	29	24	12	14	-0.462963	-0.555556	-0.777778	-0.740741
	OTHER DISORDERS OF PSYCHOLOGICAL DEVELOPMENT	18	11	12	14	19	-0.388889	-0.333333	-0.222222	0.0555556	61	31	22	60	46	-0.491803	-0.639344	-0.0163934	-0.245902
	OTHER DISORDERS SEXUAL PREFERENCE INCLUDING NECROPHILIA OR FROTTEURISM	1	1	1		1	0	0		0	1	2	2		3	1	1		2
	OTHER DISSOCIATIVE (CONVERSION) DISORDERS	9	10	4	5	2	0.111111	-0.555556	-0.444444	-0.777778	52	46	12	14	18	-0.115385	-0.769231	-0.730769	-0.653846
	OTHER EATING DISORDERS ( INCLUDING PICA IN ADULTS)				2	1								9	3
	OTHER GENDER IDENTITY DISORDERS	1	2	11	8	6	1	10	7	5	1	12	46	90	26	11	45	89	25
	OTHER HABIT AND IMPULSE DISORDERS	3	2	6	8	4	-0.333333	1	1.66667	0.333333	8	28	24	16	15	2.5	2	1	0.875
	OTHER HYPERKINETIC DISORDERS	10	15	14	15	29	0.5	0.4	0.5	1.9	47	41	36	32	117	-0.12766	-0.234043	-0.319149	1.48936
	OTHER INTELLECTUAL DISABILITIES	52	43	64	43	52	-0.173077	0.230769	-0.173077	0	145	164	185	101	193	0.131034	0.275862	-0.303448	0.331034
	OTHER INTELLECTUAL DISABILITIES,OTHER IMPAIRMENTS OF BEHAVIOUR	20	20	26	27	23	0	0.3	0.35	0.15	56	62	59	61	79	0.107143	0.0535714	0.0892857	0.410714
	OTHER MANIC EPISODES	20	16	21	15	18	-0.2	0.05	-0.25	-0.1	93	47	62	36	46	-0.494624	-0.333333	-0.612903	-0.505376
	OTHER MIXED DISORDERS OF CONDUCT AND EMOTIONS	16	25	14	25	29	0.5625	-0.125	0.5625	0.8125	45	78	20	68	87	0.733333	-0.555556	0.511111	0.933333
	OTHER MOOD (AFFECTIVE) DISORDERS	263	324	295	267	303	0.231939	0.121673	0.0152091	0.152091	1377	1328	1375	1064	1457	-0.0355846	-0.00145243	-0.227306	0.0580973
	OTHER NEUROTIC DISORDERS	70	55	60	54	29	-0.214286	-0.142857	-0.228571	-0.585714	319	219	227	184	129	-0.31348	-0.288401	-0.423197	-0.595611
	OTHER NONORGANIC SLEEP DISORDERS	55	65	64	61	82	0.181818	0.163636	0.109091	0.490909	220	339	244	187	313	0.540909	0.109091	-0.15	0.422727
	OTHER PERSISTENT MOOD (AFFECTIVE) DISORDERS	46	64	65	52	57	0.391304	0.413043	0.130435	0.23913	185	243	290	189	222	0.313514	0.567568	0.0216216	0.2
	OTHER PHOBIC ANXIETY DISORDERS	144	154	112	125	130	0.0694444	-0.222222	-0.131944	-0.0972222	594	639	386	515	421	0.0757576	-0.350168	-0.132997	-0.291246
	OTHER RECURRENT DEPRESSIVE DISORDERS	188	163	148	125	157	-0.132979	-0.212766	-0.335106	-0.164894	778	493	627	423	620	-0.366324	-0.194087	-0.456298	-0.203085
	OTHER RECURRENT MOOD (AFFECTIVE) DISORDERS	9	12	9	8	13	0.333333	0	-0.111111	0.444444	29	43	26	38	41	0.482759	-0.103448	0.310345	0.413793
	OTHER SEXUAL DYSFUNCTION, NOT CAUSED BY ORGANIC DISORDERS OR DISEASE	4	7	10	14	10	0.75	1.5	2.5	1.5	22	16	18	55	30	-0.272727	-0.181818	1.5	0.363636
	OTHER SINGLE MOOD (AFFECTIVE ) DISORDERS	11	18	7	7	11	0.636364	-0.363636	-0.363636	0	50	60	28	26	38	0.2	-0.44	-0.48	-0.24
	OTHER SOMATOFORM DISORDERS	9	3	4	2	7	-0.666667	-0.555556	-0.777778	-0.222222	28	26	32	6	36	-0.0714286	0.142857	-0.785714	0.285714
	OTHER SPECIFIC PERSONALITY DISORDERS	9	14	11	5	15	0.555556	0.222222	-0.444444	0.666667	45	60	64	53	45	0.333333	0.422222	0.177778	0
	OTHER SPECIFIED ANXIETY DISORDERS SUCH AS MIXED ANXIETY-DEPRESSIVE DISORDER	273	328	389	495	500	0.201465	0.424908	0.813187	0.831502	1352	1538	1796	2171	2005	0.137574	0.328402	0.605769	0.482988
	OTHER SPECIFIED BEHAVIOURAL AND EMOTIONAL DISORDERS WITH ONSET USUALLY OCCURRING IN CHILDHOOD AND ADOLESCENCE INCLUDING NAIL BITING, NOSE PICKING, THUMB SUCKING OR EXCESSIVE MASTRUBATION		2	1	1							20	5	0
	OTHER SPECIFIED DISORDER OF ADULT PERSONALITY AND BEHAVIOUR	9	16	9	5	6	0.777778	0	-0.444444	-0.333333	28	23	41	6	18	-0.178571	0.464286	-0.785714	-0.357143
	OTHER SPECIFIED MOOD (AFFECTIVE) DISORDERS	33	39	25	39	58	0.181818	-0.242424	0.181818	0.757576	142	157	138	120	261	0.105634	-0.028169	-0.15493	0.838028
	OTHER SPECIFIED NEUROTIC DISORDERS ( INCLUDING PSYCHOGENIC SYNCOPE)	11	17	11	11	16	0.545455	0	0	0.454545	58	81	30	48	63	0.396552	-0.482759	-0.172414	0.0862069
	OTHER SPECIFIED NONPSYCHOTIC MENTAL DISORDERS FOLLOWING ORGANIC BRAIN DAMAGE	5		1	2			-0.8	-0.6		24		4	6			-0.833333	-0.75
	OTHER TIC DISORDERS		1									4
	OVERACTIVE DISORDER ASSOCIATED WITH MENTAL RETARDATION AND STEREOTYPED MOVEMENTS	29	28	32	30	28	-0.0344828	0.103448	0.0344828	-0.0344828	68	140	154	131	93	1.05882	1.26471	0.926471	0.367647
	OVEREATING ASSOCIATED WITH OTHER PSYCHOLOGICAL DISTURBANCES		1	2								1	6
	PAEDOPHILIA		5			1						35			0
	PANDAS - PEDIATRIC AUTOIMMUNE NEUROPSYCHIATRIC DISORDERS ASSOCIATED WITH STREPTOCOCCAL INFECTIONS	2	2	6	3	8	0	2	0.5	3	6	6	20	3	14	0	2.33333	-0.5	1.33333
	PANIC DISORDER [EPISODIC PAROXYSMAL ANXIETY]	1256	1307	1203	1115	1324	0.0406051	-0.0421975	-0.112261	0.0541401	5529	5097	5406	4746	6219	-0.0781335	-0.0222463	-0.141617	0.124797
	PARANOID PERSONALITY DISORDER	41	48	56	40	41	0.170732	0.365854	-0.0243902	0	220	197	148	216	112	-0.104545	-0.327273	-0.0181818	-0.490909
	PATHOLOGICAL GAMBLING	5	7	2	5	5	0.4	-0.6	0	0	12	35	3	17	34	1.91667	-0.75	0.416667	1.83333
	PATHOLOGICAL STEALING (KLEPTOMANIA)	2	1				-0.5				8	2				-0.75
	PDD-OTHER PERVASIVE DEVELOPMENTAL DISORDERS-AUTISM SPECTRUM DISORDER-ASD	221	188	203	184	242	-0.149321	-0.081448	-0.167421	0.0950226	698	717	691	567	692	0.0272206	-0.0100287	-0.187679	-0.00859599
	PDD-PERVASIVE DEVELOPMENTAL DISORDER, UNSPECIFIED ( NOS ) AUTISM SPECTRUM DISORDER-ASD	107	138	142	175	146	0.28972	0.327103	0.635514	0.364486	335	425	377	537	407	0.268657	0.125373	0.602985	0.214925
	PERSISTENT MOOD (AFFECTIVE) DISORDER, UNSPECIFIED	49	50	85	47	55	0.0204082	0.734694	-0.0408163	0.122449	172	236	442	146	220	0.372093	1.56977	-0.151163	0.27907
	PERSISTENT MOOD (AFFECTIVE) DISORDERS, CYCLOTHYMIA	88	119	126	149	129	0.352273	0.431818	0.693182	0.465909	389	471	443	650	450	0.210797	0.138817	0.670951	0.156812
	PERSISTENT MOOD (AFFECTIVE) DISORDERS, DYSTHYMIA	265	320	306	351	332	0.207547	0.154717	0.324528	0.25283	1038	1232	923	1155	1114	0.186898	-0.11079	0.112717	0.0732177
	PERSISTENT SOMATOFORM PAIN DISORDER	28	25	34	37	31	-0.107143	0.214286	0.321429	0.107143	144	115	131	122	106	-0.201389	-0.0902778	-0.152778	-0.263889
	PERSONALITY DISORDERS, UNSPECIFIED	362	331	323	291	372	-0.0856354	-0.107735	-0.196133	0.0276243	1645	1260	1358	1177	1351	-0.234043	-0.174468	-0.284498	-0.178723
	PHOBIC ANXIETY DISORDER OF CHILDHOOD	3		8	4	3		1.66667	0.333333	0	8		30	20	16		2.75	1.5	1
	PHOBIC ANXIETY DISORDER, UNSPECIFIED	121	141	110	102	155	0.165289	-0.0909091	-0.157025	0.280992	546	488	370	363	620	-0.106227	-0.322344	-0.335165	0.135531
	PICA OF INFANCY AND CHILDHOOD		1	2	3	3						10	15	24	17
	POST-TRAUMATIC STRESS DISORDER[PTSD]	3085	3166	3533	3777	4894	0.0262561	0.145219	0.224311	0.586386	14301	13185	14953	16502	21965	-0.0780365	0.0455912	0.153905	0.535907
	PREMATURE EJACULATION	71	58	58	63	46	-0.183099	-0.183099	-0.112676	-0.352113	388	225	256	330	197	-0.420103	-0.340206	-0.149485	-0.492268
	PROFOUND INTELLECTUAL DISABILITIES	16	15	17	5	7	-0.0625	0.0625	-0.6875	-0.5625	38	36	34	9	20	-0.0526316	-0.105263	-0.763158	-0.473684
	PSYCHOLOGICAL AND BEHAVIOURAL FACTORS ASSOCIATED WITH DISORDERS OR DISEASES CLASSIFIED ELSEWHERE	29	42	18	17	24	0.448276	-0.37931	-0.413793	-0.172414	109	253	102	52	113	1.3211	-0.0642202	-0.522936	0.0366972
	PSYCHOMOTOR DELAY, MILD	12	14	11	9	8	0.166667	-0.0833333	-0.25	-0.333333	42	45	120	46	10	0.0714286	1.85714	0.0952381	-0.761905
	PSYCHOMOTOR DELAY, MODERATE	47	34	31	27	29	-0.276596	-0.340426	-0.425532	-0.382979	143	86	46	96	93	-0.398601	-0.678322	-0.328671	-0.34965
	PSYCHOMOTOR DELAY, SEVERE	59	35	44	58	40	-0.40678	-0.254237	-0.0169492	-0.322034	167	128	121	165	68	-0.233533	-0.275449	-0.011976	-0.592814
	PUERPERAL PSYCHOSIS NOS	4	2	2	1	7	-0.5	-0.5	-0.75	0.75	22	8	6	1	16	-0.636364	-0.727273	-0.954545	-0.272727
	REACTION TO SEVERE STRESS, AND ADJUSTMENT DISORDERS	50	57	50	63	146	0.14	0	0.26	1.92	230	251	279	359	736	0.0913043	0.213043	0.56087	2.2
	RECURRENT DEPRESSIVE DISORDER	1822	1478	1408	1284	1217	-0.188804	-0.227223	-0.29528	-0.332053	6754	4665	4442	4188	3829	-0.309298	-0.342316	-0.379923	-0.433077
	RECURRENT DEPRESSIVE DISORDER, CURRENT EPISODE MILD	57	54	54	45	56	-0.0526316	-0.0526316	-0.210526	-0.0175439	212	162	153	174	199	-0.235849	-0.278302	-0.179245	-0.0613208
	RECURRENT DEPRESSIVE DISORDER, CURRENT EPISODE MODERATE	68	49	50	52	44	-0.279412	-0.264706	-0.235294	-0.352941	348	189	167	178	161	-0.456897	-0.520115	-0.488506	-0.537356
	RECURRENT DEPRESSIVE DISORDER, CURRENT EPISODE SEVERE WITH PSYCHOTIC SYMPTOMS	26	21	29	36	31	-0.192308	0.115385	0.384615	0.192308	126	71	108	167	92	-0.436508	-0.142857	0.325397	-0.269841
	RECURRENT DEPRESSIVE DISORDER, CURRENT EPISODE SEVERE WITHOUT PSYCHOTIC SYMPTOMS	37	46	58	49	40	0.243243	0.567568	0.324324	0.0810811	186	203	227	172	159	0.0913978	0.22043	-0.0752688	-0.145161
	RECURRENT DEPRESSIVE DISORDER, CURRENTLY IN REMISSION	15	18	23	19	10	0.2	0.533333	0.266667	-0.333333	54	55	82	46	18	0.0185185	0.518519	-0.148148	-0.666667
	RECURRENT DEPRESSIVE DISORDER, UNSPECIFIED	150	124	117	142	101	-0.173333	-0.22	-0.0533333	-0.326667	650	445	492	496	313	-0.315385	-0.243077	-0.236923	-0.518462
	RESPIRATORY MALFUNCTION ARISING FROM MENTAL FACTORS			1									6
	RETT'S SYNDROME-AUTISM SPECTRUM DISORDER-ASD	13	21	26	14	13	0.615385	1	0.0769231	0	20	36	125	68	33	0.8	5.25	2.4	0.65
	SCHIZOID PERSONALITY DISORDER	26	31	43	27	33	0.192308	0.653846	0.0384615	0.269231	98	137	130	111	100	0.397959	0.326531	0.132653	0.0204082
	SENILITY WITH MENTAL CHANGES OF NON PSYCHOTIC SEVERITY		3	1		2						9	7		2
	SEPARATION ANXIETY DISORDER OF CHILDHOOD	3	6	1	6	5	1	-0.666667	1	0.666667	9	36	1	24	17	3	-0.888889	1.66667	0.888889
	SEVERE DEPRESSIVE EPISODE WITH PSYCHOTIC SYMPTOMS	63	63	67	52	67	0	0.0634921	-0.174603	0.0634921	300	211	261	290	380	-0.296667	-0.13	-0.0333333	0.266667
	SEVERE DEPRESSIVE EPISODE WITHOUT PSYCHOTIC SYMPTOMS	84	93	94	90	81	0.107143	0.119048	0.0714286	-0.0357143	386	335	467	338	314	-0.132124	0.209845	-0.124352	-0.186528
	SEVERE INTELLECTUAL DISABILITIES	45	38	33	45	44	-0.155556	-0.266667	0	-0.0222222	110	113	107	148	138	0.0272727	-0.0272727	0.345455	0.254545
	SEXUAL DYSFUNCTION, NOT CAUSED BY ORGANIC DISORDER OR DISEASE	53	51	76	59	42	-0.0377358	0.433962	0.113208	-0.207547	178	177	286	199	162	-0.00561798	0.606742	0.117978	-0.0898876
	SLEEP TERRORS ( NIGHT TERRORS)	12	14	10	18	26	0.166667	-0.166667	0.5	1.16667	33	67	69	79	142	1.0303	1.09091	1.39394	3.30303
	SLEEPWALKING (SOMNAMBULISM)	15	20	13	13	11	0.333333	-0.133333	-0.133333	-0.266667	108	170	50	123	64	0.574074	-0.537037	0.138889	-0.407407
	SOCIAL ANXIETY DISORDER OF CHILDHOOD	26	25	30	34	29	-0.0384615	0.153846	0.307692	0.115385	67	74	47	101	91	0.104478	-0.298507	0.507463	0.358209
	SOCIAL PHOBIAS	106	104	131	122	111	-0.0188679	0.235849	0.150943	0.0471698	381	324	376	416	403	-0.149606	-0.0131234	0.0918635	0.0577428
	SOCIALIZED CONDUCT DISORDER	5	4	10	5	1	-0.2	1	0	-0.8	7	26	24	4	0	2.71429	2.42857	-0.428571	-1
	SOMATIZATION DISORDER	123	119	116	92	92	-0.0325203	-0.0569106	-0.252033	-0.252033	614	528	612	507	516	-0.140065	-0.00325733	-0.174267	-0.159609
	SOMATOFORM AUTONOMIC DYSFUNCTION, HEART AND CARDIOVASCULAR SYSTEM		1			1						4			2
	SOMATOFORM DISORDER, UNSPECIFIED	20	17	9	8	8	-0.15	-0.55	-0.6	-0.6	79	72	53	54	49	-0.0886076	-0.329114	-0.316456	-0.379747
	SOMATOFORM DISORDERS	32	26	17	16	14	-0.1875	-0.46875	-0.5	-0.5625	204	133	65	63	57	-0.348039	-0.681373	-0.691176	-0.720588
	SPECIFIC (ISOLATED) PHOBIAS	61	53	44	47	57	-0.131148	-0.278689	-0.229508	-0.0655738	231	112	115	135	252	-0.515152	-0.502165	-0.415584	0.0909091
	SPECIFIC DEVELOPMENTAL DISORDER OF MOTOR FUNCTION INCLUDING DEVELOPMENTAL DYSPRAXIA	6	5	8	8	11	-0.166667	0.333333	0.333333	0.833333	27	4	22	34	59	-0.851852	-0.185185	0.259259	1.18519
	SPECIFIC DEVELOPMENTAL DISORDERS OF SCHOLASTIC SKILLS	6	4	2	6	3	-0.333333	-0.666667	0	-0.5	25	25	3	20	29	0	-0.88	-0.2	0.16
	SPECIFIC DEVELOPMENTAL DISORDERS OF SPEECH AND LANGUAGE	4	11	3	5	7	1.75	-0.25	0.25	0.75	23	49	7	14	30	1.13043	-0.695652	-0.391304	0.304348
	SPECIFIC MOTOR DEVELOPMENT DISORDER	73	67	99	71	65	-0.0821918	0.356164	-0.0273973	-0.109589	153	164	260	150	122	0.0718954	0.699346	-0.0196078	-0.202614
	SPECIFIC PERSONALITY DISORDERS	28	37	40	34	33	0.321429	0.428571	0.214286	0.178571	98	145	131	129	91	0.479592	0.336735	0.316327	-0.0714286
	SPECIFIC READING DISORDER	2	2	4	2	4	0	1	0	1	18	6	13	9	14	-0.666667	-0.277778	-0.5	-0.222222
	SPECIFIC SPEECH ARTICULATION (PHONOLOGICAL) DISORDER	7	6	8	3	10	-0.142857	0.142857	-0.571429	0.428571	21	48	40	22	44	1.28571	0.904762	0.047619	1.09524
	STEREOTYPED MOVEMENT DISORDERS	3				1				-0.666667	16				1				-0.9375
	STUTTERING (STAMMERING) FLUENCY DISORDER	44	56	63	66	71	0.272727	0.431818	0.5	0.613636	198	251	254	277	291	0.267677	0.282828	0.39899	0.469697
	TEETH GRINDING	225	233	176	107	74	0.0355556	-0.217778	-0.524444	-0.671111	856	849	629	430	268	-0.00817757	-0.265187	-0.497664	-0.686916
	TIC DISORDER, UNSPECIFIED	87	82	97	104	112	-0.0574713	0.114943	0.195402	0.287356	399	288	365	348	557	-0.278195	-0.085213	-0.12782	0.39599
	TIC DISORDERS	66	56	55	42	65	-0.151515	-0.166667	-0.363636	-0.0151515	250	239	180	163	309	-0.044	-0.28	-0.348	0.236
	TOBACCO USE DISORDER, UNSPECIFIED USE (HEAVY SMOKER)	2057	1910	1881	1714	2154	-0.0714633	-0.0855615	-0.166748	0.0471561	9061	7990	8008	7447	9558	-0.118199	-0.116212	-0.178126	0.0548505
	TRANSIENT TIC DISORDER	1									3
	TRANSSEXUALISM	23	25	26	15	32	0.0869565	0.130435	-0.347826	0.391304	80	90	122	67	81	0.125	0.525	-0.1625	0.0125
	TRICHOTILLOMANIA	13	9	9	20	8	-0.307692	-0.307692	0.538462	-0.384615	37	33	43	160	47	-0.108108	0.162162	3.32432	0.27027
	UNDIFFERENTIATED SOMATOFORM DISORDER	11	2	7	3	1	-0.818182	-0.363636	-0.727273	-0.909091	21	2	13	8	4	-0.904762	-0.380952	-0.619048	-0.809524
	UNSOCIALIZED CONDUCT DISORDER	3									6
	UNSPECIFIED BEHAVIOURAL AND EMOTIONAL DISORDERS WITH ONSET USUALLY OCCURRING IN CHILDHOOD AND ADOLESCENCE	2	5	6	4	7	1.5	2	1	2.5	17	28	33	24	29	0.647059	0.941176	0.411765	0.705882
	UNSPECIFIED DISORDER OF ADULT PERSONALITY AND BEHAVIOUR	3	3	7	3	11	0	1.33333	0	2.66667	14	6	64	11	30	-0.571429	3.57143	-0.214286	1.14286
	UNSPECIFIED DISORDER OF PSYCHOLOGICAL DEVELOPMENT	6	4	4	2	1	-0.333333	-0.333333	-0.666667	-0.833333	17	14	14	12	1	-0.176471	-0.176471	-0.294118	-0.941176
	UNSPECIFIED INTELLECTUAL DISABILITIES	13	11	19	10	11	-0.153846	0.461538	-0.230769	-0.153846	46	27	60	27	48	-0.413043	0.304348	-0.413043	0.0434783
	UNSPECIFIED INTELLECTUAL DISABILITIES, NO/MINIMAL IMPAIRMENT OF BEHAVIOUR	2	1	1		1	-0.5	-0.5		-0.5	10	2	1		1	-0.8	-0.9		-0.9
	UNSPECIFIED INTELLECTUAL DISABILITIES, OTHER IMPAIRMENTS OF BEHAVIOUR		2	1	1	3						11	9	1	3
	UNSPECIFIED INTELLECTUAL DISABILITIES, SIGNIFICANT IMPAIRMENT OF BEHAVIOUR REQUIRING ATTENTION OR TREATMENT	3	4	1	2	8	0.333333	-0.666667	-0.333333	1.66667	1	15	2	21	42	14	1	20	41
	UNSPECIFIED MOOD (AFFECTIVE) DISORDER	135	186	165	157	189	0.377778	0.222222	0.162963	0.4	469	712	696	665	812	0.518124	0.484009	0.41791	0.731343
	UNSPECIFIED SEXUAL DYSFUNCTION, NOT CAUSED BY ORGANIC DISORDER OR DISEASE	4		7	9	2		0.75	1.25	-0.5	18		28	70	8		0.555556	2.88889	-0.555556
	VOMITING ASSOCIATED WITH OTHER PSYCHOLOGICAL DISTURBANCES	37	40	51	37	23	0.0810811	0.378378	0	-0.378378	136	172	241	165	85	0.264706	0.772059	0.213235	-0.375
Diseases of intestines AND peritoneum	ABSCESS OF INTESTINE	4	4	3	3		0	-0.25	-0.25		22	27	22	16		0.227273	0	-0.272727
	ABSCESS OF LIVER	35	28	55	29	37	-0.2	0.571429	-0.171429	0.0571429	222	149	302	157	271	-0.328829	0.36036	-0.292793	0.220721
	ACUTE AND CHRONIC CHOLECYSTITIS	11	8	23	10	16	-0.272727	1.09091	-0.0909091	0.454545	65	48	139	29	77	-0.261538	1.13846	-0.553846	0.184615
	ACUTE AND SUBACUTE NECROSIS OF LIVER		1		1	11						11		4	98
	ACUTE CHOLECYSTITIS	144	176	177	173	220	0.222222	0.229167	0.201389	0.527778	925	1203	1157	1173	1364	0.300541	0.250811	0.268108	0.474595
	ANAL AND RECTAL POLYP	118	132	118	106	102	0.118644	0	-0.101695	-0.135593	701	793	784	582	577	0.131241	0.118402	-0.169757	-0.17689
	ANAL CELLULITIS	19	13	13	7	9	-0.315789	-0.315789	-0.631579	-0.526316	110	66	77	22	65	-0.4	-0.3	-0.8	-0.409091
	ANAL FISSURE	1762	1746	1827	1821	1945	-0.00908059	0.0368899	0.0334847	0.103859	9127	7320	8051	8139	8468	-0.197984	-0.117892	-0.10825	-0.0722034
	ANAL FISTULA	348	344	345	315	357	-0.0114943	-0.00862069	-0.0948276	0.0258621	1820	1837	1633	1554	1807	0.00934066	-0.102747	-0.146154	-0.00714286
	ANAL OR RECTAL PAIN	1762	1748	1845	1725	1800	-0.00794552	0.0471056	-0.0209989	0.0215664	9256	9098	8781	8967	8941	-0.01707	-0.0513181	-0.031223	-0.034032
	ANAL SPASM	32	29	21	22	14	-0.09375	-0.34375	-0.3125	-0.5625	192	159	166	121	72	-0.171875	-0.135417	-0.369792	-0.625
	ANAL SPHINCTER TEAR (HEALED)(OLD)	9	5	14	5	7	-0.444444	0.555556	-0.444444	-0.222222	60	43	49	20	44	-0.283333	-0.183333	-0.666667	-0.266667
	ANGIODYSPLASIA OF INTESTINE (WITHOUT MENTION OF HEMORRHAGE)	19	22	4	9	10	0.157895	-0.789474	-0.526316	-0.473684	66	55	10	41	55	-0.166667	-0.848485	-0.378788	-0.166667
	ANGIODYSPLASIA OF INTESTINE WITH HEMORRHAGE	45	9	26	21	25	-0.8	-0.422222	-0.533333	-0.444444	162	32	76	101	83	-0.802469	-0.530864	-0.376543	-0.487654
	ANUS AND RECTUM ULCER	4	4	5	4	9	0	0.25	0	1.25	22	36	41	32	33	0.636364	0.863636	0.454545	0.5
	ATONY OF COLON		2									10
	BILE DUCT OBSTRUCTION	3	3	21	20	18	0	6	5.66667	5	16	28	239	114	97	0.75	13.9375	6.125	5.0625
	BILE DUCT PERFORATION	1									4
	BILIARY CIRRHOSIS;INCLUDING PBC-PRIMARY BILIARY CHOLANGITIS	286	382	330	290	288	0.335664	0.153846	0.013986	0.00699301	1528	1539	1543	1382	1194	0.00719895	0.00981675	-0.0955497	-0.218586
	BILIARY COLIC WITH OBSTRUCTION	20	23	12	12	11	0.15	-0.4	-0.4	-0.45	123	116	127	98	67	-0.0569106	0.0325203	-0.203252	-0.455285
	BILIARY COLIC WITHOUT MENTION OF OBSTRUCTION	131	118	142	147	119	-0.0992366	0.0839695	0.122137	-0.0916031	690	855	850	899	692	0.23913	0.231884	0.302899	0.00289855
	BILIARY TRACT DISORDER, UNSPECIFIED	32	32	44	35	56	0	0.375	0.09375	0.75	329	240	257	200	288	-0.270517	-0.218845	-0.392097	-0.12462
	BILIARY TRACT DISORDERS, OTHER SPECIFIED	21	22	23	36	25	0.047619	0.0952381	0.714286	0.190476	146	128	91	202	138	-0.123288	-0.376712	0.383562	-0.0547945
	BLOOD IN STOOL [HEMATOCHEZIA]	1865	1975	2223	2319	2857	0.0589812	0.191957	0.243432	0.531903	11095	11261	12783	12818	16542	0.0149617	0.152141	0.155295	0.490942
	CALCULUS OF BILE DUCT WITH ACUTE CHOLECYSTITIS	13	8	13	14	9	-0.384615	0	0.0769231	-0.307692	64	36	74	92	74	-0.4375	0.15625	0.4375	0.15625
	CALCULUS OF BILE DUCT WITH ACUTE CHOLECYSTITIS WITHOUT MENTION OF OBSTRUCTION	5	3	3	4	3	-0.4	-0.4	-0.2	-0.4	36	20	18	28	28	-0.444444	-0.5	-0.222222	-0.222222
	CALCULUS OF BILE DUCT WITH ACUTE CHOLECYSTITIS, WITH OBSTRUCTION	1	1	7	6	11	0	6	5	10	14	6	45	28	42	-0.571429	2.21429	1	2
	CALCULUS OF BILE DUCT WITH OTHER CHOLECYSTITIS, WITH OBSTRUCTION		6			1						33			0
	CALCULUS OF BILE DUCT WITH OTHER CHOLECYSTITIS, WITHOUT MENTION OF OBSTRUCTION	1	4	1	1	2	3	0	0	1	3	27	6	3	17	8	1	0	4.66667
	CALCULUS OF BILE DUCT WITHOUT MENTION OF CHOLECYSTITIS	19	35	30	12	13	0.842105	0.578947	-0.368421	-0.315789	73	188	138	74	46	1.57534	0.890411	0.0136986	-0.369863
	CALCULUS OF BILE DUCT WITHOUT MENTION OF CHOLECYSTITIS, WITH OBSTRUCTION	11	13	20	18	10	0.181818	0.818182	0.636364	-0.0909091	52	111	118	129	97	1.13462	1.26923	1.48077	0.865385
	CALCULUS OF BILE DUCT WITHOUT MENTION OF CHOLECYSTITIS, WITHOUT MENTION OF OBSTRUCTION	12	18	26	26	24	0.5	1.16667	1.16667	1	83	113	137	146	186	0.361446	0.650602	0.759036	1.24096
	CALCULUS OF GALLBLADDER AND BILE DUCT WITH ACUTE AND CHRONIC CHOLECYSTITIS WITHMENTION OF OBSTRUCTION	4	2	2	2	2	-0.5	-0.5	-0.5	-0.5	19	12	11	18	7	-0.368421	-0.421053	-0.0526316	-0.631579
	CALCULUS OF GALLBLADDER AND BILE DUCT WITH ACUTE AND CHRONIC CHOLECYSTITIS WITHOUT MENTION OF OBSTRUCTION	18	10	17	12	10	-0.444444	-0.0555556	-0.333333	-0.444444	118	69	61	79	66	-0.415254	-0.483051	-0.330508	-0.440678
	CALCULUS OF GALLBLADDER AND BILE DUCT WITH ACUTE CHOLECYSTITIS WITH MENTION OF OBSTRUCTION	3	2	6	11	4	-0.333333	1	2.66667	0.333333	12	16	35	73	25	0.333333	1.91667	5.08333	1.08333
	CALCULUS OF GALLBLADDER AND BILE DUCT WITH ACUTE CHOLECYSTITIS WITHOUT MENTION OF OBSTRUCTION	4	4	11	4	11	0	1.75	0	1.75	18	22	48	10	80	0.222222	1.66667	-0.444444	3.44444
	CALCULUS OF GALLBLADDER AND BILE DUCT WITH OTHER CHOLECYSTITIS WITH MENTION OF OBSTRUCTION	2	4	4	2	1	1	1	0	-0.5	3	32	17	32	5	9.66667	4.66667	9.66667	0.666667
	CALCULUS OF GALLBLADDER AND BILE DUCT WITH OTHER CHOLECYSTITIS WITHOUT MENTION OF OBSTRUCTION	20	14	4	8	5	-0.3	-0.8	-0.6	-0.75	63	120	51	76	32	0.904762	-0.190476	0.206349	-0.492063
	CALCULUS OF GALLBLADDER AND BILE DUCT WITHOUT CHOLECYSTITIS WITH MENTION OF OBSTRUCTION	5	8	15	8	22	0.6	2	0.6	3.4	50	94	141	61	160	0.88	1.82	0.22	2.2
	CALCULUS OF GALLBLADDER AND BILE DUCT WITHOUT CHOLECYSTITIS WITHOUT MENTION OF OBSTRUCTION	33	35	31	39	52	0.0606061	-0.0606061	0.181818	0.575758	221	273	212	225	295	0.235294	-0.040724	0.0180995	0.334842
	CALCULUS OF GALLBLADDER WITH ACUTE CHOLECYSTITIS	16	18	15	9	7	0.125	-0.0625	-0.4375	-0.5625	48	84	98	63	35	0.75	1.04167	0.3125	-0.270833
	CALCULUS OF GALLBLADDER WITH ACUTE CHOLECYSTITIS, WITH OBSTRUCTION	14	4	2	6	3	-0.714286	-0.857143	-0.571429	-0.785714	109	14	12	43	4	-0.87156	-0.889908	-0.605505	-0.963303
	CALCULUS OF GALLBLADDER WITH ACUTE CHOLECYSTITIS, WITHOUT MENTION OF OBSTRUCTION	34	34	52	33	25	0	0.529412	-0.0294118	-0.264706	192	225	289	185	176	0.171875	0.505208	-0.0364583	-0.0833333
	CALCULUS OF GALLBLADDER WITH OTHER CHOLECYSTITIS	17	7	5	6	15	-0.588235	-0.705882	-0.647059	-0.117647	140	90	36	60	105	-0.357143	-0.742857	-0.571429	-0.25
	CALCULUS OF GALLBLADDER WITH OTHER CHOLECYSTITIS, WITH OBSTRUCTION	4		1	4	2		-0.75	0	-0.5	17		17	35	8		0	1.05882	-0.529412
	CALCULUS OF GALLBLADDER WITH OTHER CHOLECYSTITIS, WITHOUT MENTION OF OBSTRUCTION	82	44	52	69	38	-0.463415	-0.365854	-0.158537	-0.536585	462	176	314	386	150	-0.619048	-0.320346	-0.164502	-0.675325
	CALCULUS OF GALLBLADDER WITHOUT MENTION OF CHOLECYSTITIS	28	30	38	31	32	0.0714286	0.357143	0.107143	0.142857	144	119	138	226	142	-0.173611	-0.0416667	0.569444	-0.0138889
	CALCULUS OF GALLBLADDER WITHOUT MENTION OF CHOLECYSTITIS, WITH OBSTRUCTION	7	5	7	18	12	-0.285714	0	1.57143	0.714286	27	17	77	57	92	-0.37037	1.85185	1.11111	2.40741
	CALCULUS OF GALLBLADDER WITHOUT MENTION OF CHOLECYSTITIS, WITHOUT MENTION OF OBSTRUCTION	81	90	87	112	86	0.111111	0.0740741	0.382716	0.0617284	388	512	440	586	535	0.319588	0.134021	0.510309	0.378866
	CELIAC DISEASE	602	577	654	662	635	-0.0415282	0.0863787	0.0996678	0.0548173	2639	2230	2627	2944	2712	-0.154983	-0.00454718	0.115574	0.027662
	CELIAC INFANTILISM	1			2				1		7			12				0.714286
	CHOLANGITIS	155	146	184	190	191	-0.0580645	0.187097	0.225806	0.232258	1097	1058	1341	1232	1197	-0.0355515	0.222425	0.123063	0.0911577
	CHOLECYSTITIS UNSPECIFIED	174	243	236	203	223	0.396552	0.356322	0.166667	0.281609	1365	1538	1421	1365	1361	0.12674	0.0410256	0	-0.0029304
	CHOLELITHIASIS	2964	3033	3108	2908	2710	0.0232794	0.048583	-0.0188934	-0.085695	15925	14558	15620	14446	13262	-0.0858399	-0.0191523	-0.0928728	-0.167221
	CHOLESTEROLOSIS OF GALLBLADDER		1	1	1	2						17	9	3	16
	CHRONIC AUTOIMMUNE HEPATITIS	170	206	157	136	173	0.211765	-0.0764706	-0.2	0.0176471	808	1215	754	602	822	0.503713	-0.0668317	-0.25495	0.0173267
	CHRONIC CHOLECYSTITIS	6	5	2	1		-0.166667	-0.666667	-0.833333		58	44	10	3		-0.241379	-0.827586	-0.948276
	CHRONIC LIVER DISEASE AND CIRRHOSIS	609	590	567	474	522	-0.0311987	-0.0689655	-0.221675	-0.142857	3761	3115	3162	2483	2411	-0.171763	-0.159266	-0.339803	-0.358947
	CHRONIC PERSISTENT HEPATITIS B	104	84	69	96	109	-0.192308	-0.336538	-0.0769231	0.0480769	397	349	325	396	448	-0.120907	-0.18136	-0.00251889	0.128463
	CHRONIC PERSISTENT HEPATITIS C	154	115	134	96	89	-0.253247	-0.12987	-0.376623	-0.422078	821	654	687	460	453	-0.20341	-0.163216	-0.439708	-0.448234
	CIRRHOSIS OF LIVER WITHOUT MENTION OF ALCOHOL	606	716	591	615	695	0.181518	-0.0247525	0.0148515	0.146865	3275	3598	2850	3669	3593	0.098626	-0.129771	0.120305	0.0970992
	CIRRHOSIS OF LIVER, ALCOHOLIC	177	140	113	119	122	-0.20904	-0.361582	-0.327684	-0.310734	993	748	611	681	626	-0.246727	-0.384693	-0.314199	-0.369587
	COLOSTOMY AND ENTEROSTOMY COMPLICATION, OTHER		4	3	6	2						24	7	11	44
	CONSTIPATION	21944	22718	22496	22758	23440	0.0352716	0.0251549	0.0370944	0.0681735	105309	104343	106823	108809	113423	-0.00917301	0.0143767	0.0332355	0.0770494
	CYST OF PANCREAS	273	273	313	409	432	0	0.14652	0.498168	0.582418	1757	1903	1915	2709	2878	0.0830962	0.089926	0.541833	0.638019
	CYSTIC LIVER	274	303	316	346	381	0.105839	0.153285	0.262774	0.390511	1496	1576	1604	1925	2013	0.0534759	0.0721925	0.286765	0.345588
	DIARRHEA, FUNCTIONAL	73	69	56	52	59	-0.0547945	-0.232877	-0.287671	-0.191781	439	409	317	219	250	-0.0683371	-0.277904	-0.501139	-0.430524
	DIVERTICULA OF COLON	778	748	862	776	836	-0.0385604	0.107969	-0.00257069	0.0745501	3889	3525	4153	3709	4130	-0.0935973	0.0678838	-0.0462844	0.0619697
	DIVERTICULA OF RECTUM	3	3	2	8	5	0	-0.333333	1.66667	0.666667	12	8	4	22	32	-0.333333	-0.666667	0.833333	1.66667
	DIVERTICULA OF SMALL INTESTINE	14	16	16	10	12	0.142857	0.142857	-0.285714	-0.142857	30	93	125	50	47	2.1	3.16667	0.666667	0.566667
	DIVERTICULITIS (WITH DIVERTICULOSIS) OF DUODENUM (WITHOUT MENTION OF HEMORRHAGE)	22	22	18	47	39	0	-0.181818	1.13636	0.772727	78	85	91	338	211	0.0897436	0.166667	3.33333	1.70513
	DIVERTICULITIS (WITH DIVERTICULOSIS) OF ILEUM (WITHOUT MENTION OF HEMORRHAGE)	35	23	26	33	31	-0.342857	-0.257143	-0.0571429	-0.114286	194	112	151	159	121	-0.42268	-0.221649	-0.180412	-0.376289
	DIVERTICULITIS (WITH DIVERTICULOSIS) OF SMALL INTESTINE (WITHOUT MENTION OF HEMORRHAGE)	15	11	10	6	1	-0.266667	-0.333333	-0.6	-0.933333	74	70	52	32	9	-0.0540541	-0.297297	-0.567568	-0.878378
	DIVERTICULITIS OF COLON (WITHOUT MENTION OF HEMORRHAGE)	514	515	586	627	531	0.00194553	0.140078	0.219844	0.0330739	3638	3307	3628	4379	3488	-0.0909841	-0.00274876	0.203683	-0.0412314
	DIVERTICULITIS OF COLON WITH HEMORRHAGE	20	26	24	23	9	0.3	0.2	0.15	-0.55	140	142	107	131	34	0.0142857	-0.235714	-0.0642857	-0.757143
	DIVERTICULITIS OF SMALL INTESTINE (WITHOUT MENTION OF HEMORRHAGE)	6	9	9	9	5	0.5	0.5	0.5	-0.166667	29	56	40	66	48	0.931034	0.37931	1.27586	0.655172
	DIVERTICULITIS OF SMALL INTESTINE WITH HEMORRHAGE	3	1	1	1		-0.666667	-0.666667	-0.666667		18	6	2	7		-0.666667	-0.888889	-0.611111
	DIVERTICULOSIS OF COLON (WITHOUT MENTION OF HEMORRHAGE)	736	771	870	761	731	0.0475543	0.182065	0.0339674	-0.00679348	3863	3988	4172	3747	3315	0.0323583	0.0799896	-0.0300285	-0.141859
	DIVERTICULOSIS OF COLON WITH HEMORRHAGE	16	22	39	16	13	0.375	1.4375	0	-0.1875	48	86	184	106	50	0.791667	2.83333	1.20833	0.0416667
	DIVERTICULOSIS OF DUODENUM WITHOUT MENTION OF HEMORRHAGE AND WITHOUT MENTION OFDIVERTICULITIS	15	11	15	31	21	-0.266667	0	1.06667	0.4	78	69	82	203	139	-0.115385	0.0512821	1.60256	0.782051
	DIVERTICULOSIS OF SMALL INTESTINE (WITHOUT MENTION OF HEMORRHAGE)	3	6	3	3	6	1	0	0	1	7	55	22	9	38	6.85714	2.14286	0.285714	4.42857
	ENTEROPATHY EXUDATIVE		2	1								16	5
	FATTY LIVER, ALCOHOLIC	73	83	82	102	135	0.136986	0.123288	0.39726	0.849315	380	462	449	549	781	0.215789	0.181579	0.444737	1.05526
	FATTY LIVER-NAFLD (MASLD); OTHER CHRONIC NONALCOHOLIC LIVER DISEASE	4617	5129	5922	5866	6794	0.110895	0.282651	0.270522	0.471518	22833	24061	26868	27592	31561	0.0537818	0.176718	0.208426	0.382254
	FISTULA OF GALLBLADDER		3	2	1	1						16	18	8	6
	FUNCTIONAL DIGESTIVE DISORDERS, NOT ELSEWHERE CLASSIFIED	134	69	49	51	53	-0.485075	-0.634328	-0.619403	-0.604478	771	319	296	257	199	-0.586252	-0.616083	-0.666667	-0.741894
	GALLSTONE ILEUS	2		3	3	5		0.5	0.5	1.5	38		17	58	36		-0.552632	0.526316	-0.0526316
	GASTRIC HEMORRHAGE	16	4	6	5	3	-0.75	-0.625	-0.6875	-0.8125	140	21	30	28	9	-0.85	-0.785714	-0.8	-0.935714
	GASTROINTESTINAL TRACT HEMORRHAGE [BLEEDING], UNSPECIFIED	216	221	222	237	187	0.0231481	0.0277778	0.0972222	-0.134259	1569	1451	1453	1597	1170	-0.0752071	-0.0739324	0.0178458	-0.254302
	GLUTEN ENTEROPATHY	5	6	3	6	4	0.2	-0.4	0.2	-0.2	34	16	11	26	14	-0.529412	-0.676471	-0.235294	-0.588235
	HEMATEMESIS	121	96	116	151	146	-0.206612	-0.0413223	0.247934	0.206612	655	582	548	840	836	-0.11145	-0.163359	0.282443	0.276336
	HEMOPERITONEUM (NONTRAUMATIC)	2		1	1			-0.5	-0.5		12		5	6			-0.583333	-0.5
	HEMORRHAGE OF LOWER GASTROINTESTINAL TRACT [LOWER GI BLEEDING]	444	443	452	434	413	-0.00225225	0.018018	-0.0225225	-0.0698198	2893	2530	2808	2555	2518	-0.125475	-0.0293813	-0.116834	-0.129623
	HEMORRHAGE OF UPPER GASTROINTESTINAL TRACT [UPPER GI BLEEDING]	99	106	75	81	94	0.0707071	-0.242424	-0.181818	-0.0505051	654	659	441	578	689	0.00764526	-0.325688	-0.116208	0.0535168
	HEPATIC ENCEPHALOPATHY	37	57	44	53	73	0.540541	0.189189	0.432432	0.972973	248	313	257	195	495	0.262097	0.0362903	-0.21371	0.995968
	HEPATIC FAILURE	11	29	7	6	10	1.63636	-0.363636	-0.454545	-0.0909091	39	164	23	25	67	3.20513	-0.410256	-0.358974	0.717949
	HEPATIC INFARCTION	1	2	3		1	1	2		0	3	1	16		2	-0.666667	4.33333		-0.333333
	HEPATITIS IN OTHER INFECTIOUS DISEASES CLASSIFIED ELSEWHERE	13	12	11	7	7	-0.0769231	-0.153846	-0.461538	-0.461538	64	118	107	38	40	0.84375	0.671875	-0.40625	-0.375
	HEPATITIS IN VIRAL DISEASES CLASSIFIED ELSEWHERE	15	18	18	6	13	0.2	0.2	-0.6	-0.133333	104	135	199	34	87	0.298077	0.913462	-0.673077	-0.163462
	HEPATITIS, ALCOHOLIC, ACUTE	51	36	31	37	40	-0.294118	-0.392157	-0.27451	-0.215686	231	258	206	217	239	0.116883	-0.108225	-0.0606061	0.034632
	HEPATITIS, AUTOIMMUNE, ACTIVE, CHRONIC	174	147	195	164	183	-0.155172	0.12069	-0.0574713	0.0517241	931	819	805	884	908	-0.120301	-0.135338	-0.0504834	-0.0247046
	HEPATITIS, AUTOIMMUNE, PERSISTENT, CHRONIC	46	91	43	45	41	0.978261	-0.0652174	-0.0217391	-0.108696	223	433	197	288	253	0.941704	-0.116592	0.29148	0.134529
	HEPATITIS, CHRONIC, OTHER	98	86	81	102	113	-0.122449	-0.173469	0.0408163	0.153061	542	320	502	586	572	-0.409594	-0.0738007	0.0811808	0.0553506
	HEPATITIS, CHRONIC, UNSPECIFIED	76	68	36	41	53	-0.105263	-0.526316	-0.460526	-0.302632	383	423	154	146	207	0.104439	-0.597911	-0.618799	-0.45953
	HEPATITIS, DRUG INDUCED	16	18	4	10	3	0.125	-0.75	-0.375	-0.8125	148	79	13	52	31	-0.466216	-0.912162	-0.648649	-0.790541
	HEPATITIS, PERSISTENT, CHRONIC	12	7	11	5	8	-0.416667	-0.0833333	-0.583333	-0.333333	58	22	59	12	49	-0.62069	0.0172414	-0.793103	-0.155172
	HEPATITIS, UNSPECIFIED	92	115	79	66	60	0.25	-0.141304	-0.282609	-0.347826	593	637	483	376	352	0.074199	-0.185497	-0.365936	-0.406408
	HEPATORENAL SYNDROME	10	7	6	4	7	-0.3	-0.4	-0.6	-0.3	1	22	9	18	26	21	8	17	25
	HYPOGLYCEMIA FOLLOWING GASTROINTESTINAL SURGERY	4	4	10	1	10	0	1.5	-0.75	1.5	19	33	81	11	57	0.736842	3.26316	-0.421053	2
	IMPACTION OF INTESTINE, OTHER-FECAL IMPACTION	25	23	22	30	29	-0.08	-0.12	0.2	0.16	163	166	130	167	208	0.0184049	-0.202454	0.0245399	0.276074
	IMPACTION OF INTESTINE, UNSPECIFIED		1	1	2							6	9	12
	INTESTINAL MALABSORPTION, OTHER SPECIFIED	14	19	18	14	14	0.357143	0.285714	0	0	49	64	56	57	52	0.306122	0.142857	0.163265	0.0612245
	INTESTINAL MALABSORPTION, UNSPECIFIED	18	19	15	11	24	0.0555556	-0.166667	-0.388889	0.333333	88	63	103	64	143	-0.284091	0.170455	-0.272727	0.625
	INTESTINAL OBSTRUCTION, OTHER SPECIFIED	104	74	74	94	73	-0.288462	-0.288462	-0.0961538	-0.298077	726	454	487	807	523	-0.374656	-0.329201	0.11157	-0.279614
	INTESTINAL OR PERITONEAL ADHESIONS WITH OBSTRUCTION (POSTOPERATIVE) (POSTINFECTION)	13	9	15	13	10	-0.307692	0.153846	0	-0.230769	73	44	84	60	39	-0.39726	0.150685	-0.178082	-0.465753
	INTESTINE DISORDER, UNSPECIFIED	2	1		2	78	-0.5		0	38	12	0		11	368	-1		-0.0833333	29.6667
	INTESTINE FISTULA, EXCLUDING RECTUM AND ANUS	1	7	13	2	7	6	12	1	6	5	30	88	15	28	5	16.6	2	4.6
	INTESTINE PERFORATION	14	14	12	30	14	0	-0.142857	1.14286	0	64	48	49	150	63	-0.25	-0.234375	1.34375	-0.015625
	INTESTINES DISORDERS, OTHER SPECIFIED	3	6	4	3	7	1	0.333333	0	1.33333	14	17	12	39	55	0.214286	-0.142857	1.78571	2.92857
	INTUSSUSCEPTION	6	5	12	11	20	-0.166667	1	0.833333	2.33333	45	25	65	58	98	-0.444444	0.444444	0.288889	1.17778
	IRRITABLE BOWEL SYNDROME	1653	1427	1521	1345	1346	-0.136721	-0.0798548	-0.186328	-0.185723	7842	6523	7027	6376	6588	-0.168197	-0.103928	-0.186942	-0.159908
	IRRITABLE COLON	53	61	70	65	69	0.150943	0.320755	0.226415	0.301887	262	382	394	276	324	0.458015	0.503817	0.0534351	0.236641
	ISCHIORECTAL ABSCESS	3	3	11	2	5	0	2.66667	-0.333333	0.666667	20	11	32	13	36	-0.45	0.6	-0.35	0.8
	ISCHIORECTAL FISTULA		1	4	1	1						5	59	1	9
	LIVER CONGESTION, PASSIVE, CHRONIC	19	10	28	9	12	-0.473684	0.473684	-0.526316	-0.368421	102	51	109	31	76	-0.5	0.0686275	-0.696078	-0.254902
	LIVER DAMAGE, ALCOHOLIC, UNSPECIFIED	23	30	19	29	20	0.304348	-0.173913	0.26087	-0.130435	151	168	73	132	99	0.112583	-0.516556	-0.125828	-0.344371
	LIVER DISEASE (CHRONIC) SEQUELAE, OTHER	116	97	143	123	137	-0.163793	0.232759	0.0603448	0.181034	820	685	822	885	1041	-0.164634	0.00243902	0.0792683	0.269512
	MALABSORPTION SYNDROME NOS	59	70	54	25	50	0.186441	-0.0847458	-0.576271	-0.152542	192	288	230	120	343	0.5	0.197917	-0.375	0.786458
	MALNUTRITION FOLLOWING GASTROINTESTINAL SURGERY	2	8	9	7	4	3	3.5	2.5	1	8	21	100	19	29	1.625	11.5	1.375	2.625
	MEGACOLON, OTHER THAN HIRSCHSPRUNG'S	4	4	2	2	1	0	-0.5	-0.5	-0.75	17	4	9	17	2	-0.764706	-0.470588	0	-0.882353
	MELENA	251	343	266	304	268	0.366534	0.059761	0.211155	0.0677291	1531	1798	1629	1845	1598	0.174396	0.0640105	0.205095	0.0437622
	OTHER RETROPERITONEAL ABSCESS	12	5	3	2	2	-0.583333	-0.75	-0.833333	-0.833333	98	33	27	15	12	-0.663265	-0.72449	-0.846939	-0.877551
	OTHER SPECIFIED DISORDERS OF GALLBLADDER	12	4	5	6	5	-0.666667	-0.583333	-0.5	-0.583333	58	24	23	91	32	-0.586207	-0.603448	0.568966	-0.448276
	OTHER SPECIFIED PERITONITIS		1	1	2	3						0	8	2	20
	OUTLET DYSFUNCTION CONSTIPATION	30	24	38	35	29	-0.2	0.266667	0.166667	-0.0333333	167	125	152	137	149	-0.251497	-0.0898204	-0.179641	-0.107784
	PANCREAS DISEASE, UNSPECIFIED	114	157	158	167	181	0.377193	0.385965	0.464912	0.587719	840	1185	1047	1171	1210	0.410714	0.246429	0.394048	0.440476
	PANCREAS DISEASES, OTHER SPECIFIED	54	83	101	71	103	0.537037	0.87037	0.314815	0.907407	419	604	643	534	786	0.441527	0.534606	0.274463	0.875895
	PANCREATIC STEATORRHEA	29	14	26	13	19	-0.517241	-0.103448	-0.551724	-0.344828	108	40	108	56	85	-0.62963	0	-0.481481	-0.212963
	PANCREATITIS, ACUTE	285	270	288	298	291	-0.0526316	0.0105263	0.045614	0.0210526	2021	2043	2036	2205	2127	0.0108857	0.00742207	0.091044	0.0524493
	PANCREATITIS, CHRONIC	217	225	218	252	242	0.0368664	0.00460829	0.16129	0.115207	1245	1152	1140	1332	1376	-0.0746988	-0.0843373	0.0698795	0.105221
	PARALYTIC ILEUS	6	5	9	3	6	-0.166667	0.5	-0.5	0	53	26	30	16	55	-0.509434	-0.433962	-0.698113	0.0377358
	PERFORATION OF GALLBLADDER			2	2								5	32
	PERIANAL ABSCESS	513	545	545	485	538	0.0623782	0.0623782	-0.0545809	0.0487329	2910	3220	2906	2667	2983	0.106529	-0.00137457	-0.0835052	0.0250859
	PERIRECTAL ABSCESS	11	21	34	21	22	0.909091	2.09091	0.909091	1	62	139	227	210	125	1.24194	2.66129	2.3871	1.01613
	PERIRECTAL CELLULITIS		1	1	1	2						13	7	7	15
	PERITONEAL ADHESIONS (POSTOPERATIVE) (POSTINFECTION)	15	11	8	12	4	-0.266667	-0.466667	-0.2	-0.733333	79	42	47	44	16	-0.468354	-0.405063	-0.443038	-0.797468
	PERITONEUM DISORDERS, OTHER SPECIFIED	1	3	2	5	1	2	1	4	0	14	34	6	28	13	1.42857	-0.571429	1	-0.0714286
	PERITONITIS IN INFECTIOUS DISEASES CLASSIFIED ELSEWHERE		5		2	1						16		7	6
	PERITONITIS, OTHER SPECIFIED	10	14	10	10	24	0.4	0	0	1.4	84	81	90	58	116	-0.0357143	0.0714286	-0.309524	0.380952
	PERITONITIS, SUPPURATIVE, OTHER		3	1	2	7						3	5	8	29
	PERITONITIS, UNSPECIFIED	11	12	11	5	10	0.0909091	0	-0.545455	-0.0909091	62	70	48	46	83	0.129032	-0.225806	-0.258065	0.33871
	POLYP OF GALLBLADDER	522	487	528	544	569	-0.0670498	0.0114943	0.0421456	0.0900383	2733	2452	2468	2566	2660	-0.102817	-0.096963	-0.061105	-0.0267106
	PORTAL HYPERTENSION	61	94	99	87	53	0.540984	0.622951	0.42623	-0.131148	257	547	481	408	218	1.1284	0.871595	0.587549	-0.151751
	POSTCHOLECYSTECTOMY SYNDROME	20	31	31	17	19	0.55	0.55	-0.15	-0.05	86	138	117	78	106	0.604651	0.360465	-0.0930233	0.232558
	POSTGASTRIC SURGERY SYNDROMES - POSTSURGERY DUMPING SYNDROM	14	13	14	19	10	-0.0714286	0	0.357143	-0.285714	64	58	76	59	58	-0.09375	0.1875	-0.078125	-0.09375
	POSTOPERATIVE FUNCTIONAL DISORDERS, OTHER	32	37	16	20	18	0.15625	-0.5	-0.375	-0.4375	187	161	142	110	99	-0.139037	-0.240642	-0.411765	-0.470588
	POSTSURGICAL NONABSORPTION, OTHER AND UNSPECIFIED	3		2	1	1		-0.333333	-0.666667	-0.666667	11		11	15	11		0	0.363636	0
	POUCHITIS	2	1		8	1	-0.5		3	-0.5	17	3		57	3	-0.823529		2.35294	-0.823529
	POUCHITIS TREATMENT OR PREVENTION IN AN IBD PATIENT ( CROHN ; ULCERATIVE COLITIS )	39	42	36	44	60	0.0769231	-0.0769231	0.128205	0.538462	164	149	127	220	238	-0.0914634	-0.22561	0.341463	0.45122
	PRIMARY SCLEROSING CHOLANGITIS	63	46	38	33	42	-0.269841	-0.396825	-0.47619	-0.333333	347	158	134	129	196	-0.544669	-0.613833	-0.628242	-0.435159
	PSEUDOCYST OF PANCREAS	22	7	8	14	21	-0.681818	-0.636364	-0.363636	-0.0454545	205	24	42	89	112	-0.882927	-0.795122	-0.565854	-0.453659
	PSOAS MUSCLE ABSCESS	3	2	2	1	2	-0.333333	-0.333333	-0.666667	-0.333333	23	16	26	1	12	-0.304348	0.130435	-0.956522	-0.478261
	RECTAL CELLULITIS	3	1		2	4	-0.666667		-0.333333	0.333333	23	9		12	48	-0.608696		-0.478261	1.08696
	RECTAL PROLAPSE	36	37	33	34	34	0.0277778	-0.0833333	-0.0555556	-0.0555556	248	215	191	159	207	-0.133065	-0.229839	-0.358871	-0.165323
	RECTUM AND ANUS DISORDERS, OTHER SPECIFIED	38	48	40	52	52	0.263158	0.0526316	0.368421	0.368421	208	333	287	380	289	0.600962	0.379808	0.826923	0.389423
	RECTUM AND ANUS HEMORRHAGE (BLEEDING)	1387	1278	1386	1155	1046	-0.0785869	-0.000720981	-0.167267	-0.245854	8549	7077	7472	6658	5882	-0.172184	-0.12598	-0.221195	-0.311966
	RECTUM AND ANUS STENOSIS	3	8	3	3	1	1.66667	0	0	-0.666667	9	32	3	9	2	2.55556	-0.666667	0	-0.777778
	SCLEROSING MESERTERITIS	9	2				-0.777778				80	8				-0.9
	SHORT BOWEL SYNDROME	27	43	30	32	29	0.592593	0.111111	0.185185	0.0740741	101	167	96	180	180	0.653465	-0.049505	0.782178	0.782178
	SLOW TRANSIT CONSTIPATION	101	117	132	106	86	0.158416	0.306931	0.049505	-0.148515	500	548	664	470	402	0.096	0.328	-0.06	-0.196
	SMALL BOWEL STRANGULATION DUE TO ADHESIONS	12	13	16	17	16	0.0833333	0.333333	0.416667	0.333333	82	76	121	189	108	-0.0731707	0.47561	1.30488	0.317073
	SMALL INTESTINE OBSTRUCTION[SBO]	33	31	45	34	44	-0.0606061	0.363636	0.030303	0.333333	212	223	269	236	264	0.0518868	0.268868	0.113208	0.245283
	SPASTIC COLON	17	11	13	8	7	-0.352941	-0.235294	-0.529412	-0.588235	124	46	75	64	37	-0.629032	-0.395161	-0.483871	-0.701613
	SPONTANEOUS PERITONITIS	2	1	2		5	-0.5	0		1.5	7	3	42		50	-0.571429	5		6.14286
	SPRUE NOS	14	9	13	17	12	-0.357143	-0.0714286	0.214286	-0.142857	40	25	39	56	28	-0.375	-0.025	0.4	-0.3
	SPRUE TROPICAL	1	1	1			0	0			4	1	6			-0.75	0.5
	STEATORRHEA (CHRONIC)	2	2			5	0			1.5	3	10			16	2.33333			4.33333
	UNSPECIFIED CHRONIC LIVER DISEASE WITHOUT MENTION OF ALCOHOL	34	41	7	9	14	0.205882	-0.794118	-0.735294	-0.588235	205	183	37	68	103	-0.107317	-0.819512	-0.668293	-0.497561
	UNSPECIFIED DISORDER OF GALLBLADDER	8	3	7	4	3	-0.625	-0.125	-0.5	-0.625	41	16	40	18	14	-0.609756	-0.0243902	-0.560976	-0.658537
	UNSPECIFIED FUNCTIONAL DISORDER OF INTESTINE	9	91	3		1	9.11111	-0.666667		-0.888889	65	420	4		9	5.46154	-0.938462		-0.861538
	VOLVULUS	13	17	19	12	25	0.307692	0.461538	-0.0769231	0.923077	81	63	101	47	175	-0.222222	0.246914	-0.419753	1.16049
	VOMITING FOLLOWING GASTROINTESTINAL SURGERY	20	22	18	13	14	0.1	-0.1	-0.35	-0.3	118	168	72	85	64	0.423729	-0.389831	-0.279661	-0.457627
	VOMITING OF FECAL MATTER	1	1			1	0			0	4	9			6	1.25			0.5
Diseases of urinary system	ADENITIS, SKENE'S GLANDS	3	8	4	6	8	1.66667	0.333333	1	1.66667	10	29	17	14	70	1.9	0.7	0.4	6
	ATONY OF BLADDER	28	27	33	17	24	-0.0357143	0.178571	-0.392857	-0.142857	137	115	202	94	103	-0.160584	0.474453	-0.313869	-0.248175
	BLADDER DISORDER, UNSPECIFIED	116	109	144	111	126	-0.0603448	0.241379	-0.0431034	0.0862069	842	726	758	785	743	-0.137767	-0.0997625	-0.067696	-0.117577
	BLADDER DISORDERS, OTHER SPECIFIED	79	47	37	51	40	-0.405063	-0.531646	-0.35443	-0.493671	432	276	234	314	180	-0.361111	-0.458333	-0.273148	-0.583333
	BLADDER FUNCTIONAL DISORDER, OTHER	18	32	26	18	15	0.777778	0.444444	0	-0.166667	150	205	143	136	118	0.366667	-0.0466667	-0.0933333	-0.213333
	BLADDER HYPERTONICITY	39	33	27	44	26	-0.153846	-0.307692	0.128205	-0.333333	128	83	79	186	109	-0.351562	-0.382812	0.453125	-0.148438
	BLADDER LOW COMPLIANCE	4	4	8	2	4	0	1	-0.5	0	10	13	30	19	13	0.3	2	0.9	0.3
	BLADDER NECK OBSTRUCTION	31	39	22	26	26	0.258065	-0.290323	-0.16129	-0.16129	186	159	178	103	166	-0.145161	-0.0430108	-0.446237	-0.107527
	BLADDER PARALYSIS	5	10	5	13	8	1	0	1.6	0.6	20	28	34	34	23	0.4	0.7	0.7	0.15
	BLADDER RUPTURE, NONTRAUMATIC	2			5	1			1.5	-0.5	22			30	4			0.363636	-0.818182
	CALCULUS IN DIVERTICULUM OF BLADDER	6	4	5	8	13	-0.333333	-0.166667	0.333333	1.16667	53	50	16	53	76	-0.0566038	-0.698113	0	0.433962
	CALCULUS IN URETHRA	85	56	76	42	42	-0.341176	-0.105882	-0.505882	-0.505882	674	401	462	275	336	-0.405045	-0.31454	-0.591988	-0.501484
	CALCULUS OF LOWER URINARY TRACT, OTHER	11	3	6	12	7	-0.727273	-0.454545	0.0909091	-0.363636	63	10	47	68	42	-0.84127	-0.253968	0.0793651	-0.333333
	CALCULUS OF LOWER URINARY TRACT, UNSPECIFIED	5	3	4	4	5	-0.4	-0.2	-0.2	0	56	27	10	12	26	-0.517857	-0.821429	-0.785714	-0.535714
	CALCULUS OF URETER	730	528	640	510	646	-0.276712	-0.123288	-0.30137	-0.115068	4324	2779	3296	3323	3860	-0.357308	-0.237743	-0.231499	-0.107308
	CYSTITIS CYSTICA	48	64	101	124	181	0.333333	1.10417	1.58333	2.77083	209	210	434	714	823	0.00478469	1.07656	2.41627	2.9378
	CYSTITIS DUE TO IRRADIATION	1	6	11	10	9	5	10	9	8	0	48	49	70	63
	CYSTITIS IN DISEASES CLASSIFIED ELSEWHERE	2	4	3	1		1	0.5	-0.5		9	36	44	6		3	3.88889	-0.333333
	CYSTITIS, ACUTE	1020	1035	1061	1015	1184	0.0147059	0.0401961	-0.00490196	0.160784	4668	4604	4619	4292	5706	-0.0137104	-0.010497	-0.0805484	0.222365
	CYSTITIS, CHRONIC, OTHER	23	15	25	21	24	-0.347826	0.0869565	-0.0869565	0.0434783	122	64	105	88	136	-0.47541	-0.139344	-0.278689	0.114754
	CYSTITIS, HEMORRHAGIC	18	15	12	16	9	-0.166667	-0.333333	-0.111111	-0.5	148	68	50	78	51	-0.540541	-0.662162	-0.472973	-0.655405
	CYSTITIS, INTERSTITIAL, CHRONIC	26	37	27	49	33	0.423077	0.0384615	0.884615	0.269231	156	234	127	296	203	0.5	-0.185897	0.897436	0.301282
	CYSTITIS, OTHER SPECIFIED	9	10	11	8	15	0.111111	0.222222	-0.111111	0.666667	112	60	44	46	106	-0.464286	-0.607143	-0.589286	-0.0535714
	CYSTITIS, UNSPECIFIED	46	57	57	62	61	0.23913	0.23913	0.347826	0.326087	302	279	317	263	377	-0.0761589	0.0496689	-0.129139	0.248344
	CYSTOLITHIASIS-CALCULUS IN BLADDER, OTHER	59	75	61	61	76	0.271186	0.0338983	0.0338983	0.288136	267	480	320	316	433	0.797753	0.198502	0.183521	0.621723
	DETRUSOR SPHINCTER DYSSYNERGIA	9	15	13	21	14	0.666667	0.444444	1.33333	0.555556	58	95	65	96	84	0.637931	0.12069	0.655172	0.448276
	DIVERTICULUM OF BLADDER	19	25	15	20	18	0.315789	-0.210526	0.0526316	-0.0526316	129	127	100	120	75	-0.0155039	-0.224806	-0.0697674	-0.418605
	HEMATURIA, UNSPECIFIED	1611	1331	1559	1428	1718	-0.173805	-0.0322781	-0.113594	0.0664184	8652	7233	8438	7917	9252	-0.164008	-0.0247342	-0.0849515	0.0693481
	HEMORRHAGE INTO BLADDER WALL		1		2							8		9
	HYDRONEPHROSIS	1066	1060	1231	1080	1182	-0.00562852	0.154784	0.0131332	0.108818	5002	4949	5677	4927	5493	-0.0105958	0.134946	-0.014994	0.0981607
	HYDROURETER	30	31	40	28	32	0.0333333	0.333333	-0.0666667	0.0666667	138	127	102	78	130	-0.0797101	-0.26087	-0.434783	-0.057971
	IDIOPATHIC RETROPERITONEAL FIBROSIS	30	15	12	24	4	-0.5	-0.6	-0.2	-0.866667	191	75	54	138	12	-0.60733	-0.717277	-0.277487	-0.937173
	INTESTINOVESICAL FISTULA	17	3	2	4	1	-0.823529	-0.882353	-0.764706	-0.941176	93	11	0	8	2	-0.88172	-1	-0.913978	-0.978495
	INTRINSIC (URETHRAL) SPHINCTER DEFICIENCY [ISD]	12	5	9	7	4	-0.583333	-0.25	-0.416667	-0.666667	32	2	12	10	4	-0.9375	-0.625	-0.6875	-0.875
	KIDNEY AND URETER DISORDER, UNSPECIFIED	128	115	124	136	144	-0.101562	-0.03125	0.0625	0.125	774	634	796	910	828	-0.180879	0.0284238	0.175711	0.0697674
	KIDNEY AND URETER DISORDERS, OTHER SPECIFIED	47	30	37	37	53	-0.361702	-0.212766	-0.212766	0.12766	292	153	196	154	367	-0.476027	-0.328767	-0.472603	0.256849
	KIDNEY CYST, ACQUIRED	673	676	783	808	1003	0.00445765	0.163447	0.200594	0.490342	3709	3431	4079	4059	5386	-0.0749528	0.0997573	0.0943651	0.452143
	KIDNEY HYPERTROPHY	2	3	9		7	0.5	3.5		2.5	29	22	28		24	-0.241379	-0.0344828		-0.172414
	KIDNEY VASCULAR DISORDERS	4	3	6	2	3	-0.25	0.5	-0.5	-0.25	13	9	29	2	19	-0.307692	1.23077	-0.846154	0.461538
	MACROHEMATURIA[GROSS]	714	744	759	811	786	0.0420168	0.0630252	0.135854	0.10084	4351	4498	4482	4862	4975	0.0337853	0.030108	0.117444	0.143415
	MICROSCOPIC HEMATURIA	1502	1232	1062	765	989	-0.17976	-0.292943	-0.490679	-0.341545	9018	6451	5668	4658	5681	-0.284653	-0.371479	-0.483477	-0.370038
	NEPHROLITHIASIS-CALCULUS OF KIDNEY	5221	5030	5277	5101	5197	-0.036583	0.0107259	-0.0229841	-0.00459682	27441	24885	25873	25406	25992	-0.0931453	-0.0571408	-0.0741591	-0.0528042
	NEPHROPTOSIS	5		5	4	3		0	-0.2	-0.4	47		22	18	15		-0.531915	-0.617021	-0.680851
	NEUROGENIC BLADDER NOS	334	324	370	316	357	-0.0299401	0.107784	-0.0538922	0.0688623	1220	1218	1194	1240	1264	-0.00163934	-0.0213115	0.0163934	0.0360656
	NON-FUNCTIONNING KIDNEY	21	26	16	16	24	0.238095	-0.238095	-0.238095	0.142857	102	74	81	64	76	-0.27451	-0.205882	-0.372549	-0.254902
	OTHER SPECIFIED DISORDERS OF BLADDER		3	3		5						18	17		28
	OTHER SPECIFIED DISORDERS OF URETHRA	1	3			2	2			1	5	23			11	3.6			1.2
	OTHER SPECIFIED DISORDERS OF URINARY TRACT	72	71	67	78	92	-0.0138889	-0.0694444	0.0833333	0.277778	411	440	503	443	590	0.0705596	0.223844	0.0778589	0.435523
	OTHER URETHRITIS	14	7	7	2	9	-0.5	-0.5	-0.857143	-0.357143	100	25	52	22	51	-0.75	-0.48	-0.78	-0.49
	PINHOLE MEATUS	13	10	12	16	8	-0.230769	-0.0769231	0.230769	-0.384615	72	34	58	78	12	-0.527778	-0.194444	0.0833333	-0.833333
	POSTOPERATIVE CONSTRICTION OF URETER	3		1		1		-0.666667		-0.666667	14		4		1		-0.714286		-0.928571
	POSTOPERATIVE URETHRAL STRICTURE	9	9	3	11	1	0	-0.666667	0.222222	-0.888889	32	26	16	64	4	-0.1875	-0.5	1	-0.875
	POSTURAL PROTEINURIA	2	3	1	2	1	0.5	-0.5	0	-0.5	7	26	0	10	27	2.71429	-1	0.428571	2.85714
	PYELONEPHRITIS, ACUTE, WITH LESION OF RENAL MEDULLARY NECROSIS	28	15	39	28	29	-0.464286	0.392857	0	0.0357143	210	66	218	197	208	-0.685714	0.0380952	-0.0619048	-0.00952381
	PYELONEPHRITIS, ACUTE, WITHOUT LESION OF RENAL MEDULLARY NECROSIS	279	225	278	330	330	-0.193548	-0.00358423	0.182796	0.182796	2245	1684	2043	2588	2259	-0.249889	-0.0899777	0.152784	0.00623608
	PYELONEPHRITIS, CHRONIC, WITH LESION OF RENAL MEDULLARY NECROSIS		4	2	6	6						11	7	32	28
	PYELONEPHRITIS, CHRONIC, WITHOUT LESION OF RENAL MEDULLARY NECROSIS	20	21	19	26	34	0.05	-0.05	0.3	0.7	193	133	116	131	200	-0.310881	-0.398964	-0.321244	0.0362694
	PYELOURETERITIS CYSTICA		1		2							2		10
	PYURIA (BACTERIAL)	171	104	105	41	42	-0.391813	-0.385965	-0.760234	-0.754386	812	548	532	148	193	-0.325123	-0.344828	-0.817734	-0.762315
	RENAL AND PERINEPHRIC ABSCESS	15	13	4	4	8	-0.133333	-0.733333	-0.733333	-0.466667	143	85	29	33	67	-0.405594	-0.797203	-0.769231	-0.531469
	SINGLE KIDNEY	214	234	182	212	224	0.0934579	-0.149533	-0.00934579	0.046729	1174	915	829	869	1064	-0.220613	-0.293867	-0.259796	-0.0936968
	STRICTURE OF PELVIURETERIC JUNCTION(UPJ)	35	22	11	21	30	-0.371429	-0.685714	-0.4	-0.142857	190	99	48	116	183	-0.478947	-0.747368	-0.389474	-0.0368421
	TRAUMATIC URETHRAL STRICTURE	2				1				-0.5	10				7				-0.3
	TRIGONITIS	1	4				3				2	8				3
	UNSPECIFIED DISORDER OF URETHRA AND URINARY TRACT	39	34	41	38	47	-0.128205	0.0512821	-0.025641	0.205128	220	232	278	236	223	0.0545455	0.263636	0.0727273	0.0136364
	URETER STRICTURE OR KINKING	24	37	40	31	31	0.541667	0.666667	0.291667	0.291667	131	199	176	198	143	0.519084	0.343511	0.51145	0.0916031
	URETERIC OBSTRUCTION, OTHER	20	7	9	12	14	-0.65	-0.55	-0.4	-0.3	128	56	35	67	98	-0.5625	-0.726562	-0.476562	-0.234375
	URETHRAL ABSCESS			4		2							27		8
	URETHRAL CARUNCLE	3	9	3	6	7	2	0	1	1.33333	8	109	18	30	42	12.625	1.25	2.75	4.25
	URETHRAL DIVERTICULUM	2	12	4	4		5	1	1		8	72	16	30		8	1	2.75
	URETHRAL FISTULA	1	3	6	5	3	2	5	4	2	0	13	14	28	12
	URETHRAL MEATUS STRICTURE	39	27	28	27	29	-0.307692	-0.282051	-0.307692	-0.25641	175	86	107	78	178	-0.508571	-0.388571	-0.554286	0.0171429
	URETHRAL STRICTURE	130	103	122	126	80	-0.207692	-0.0615385	-0.0307692	-0.384615	649	553	585	672	407	-0.14792	-0.0986133	0.0354391	-0.372881
	URETHRAL STRICTURE DUE TO INFECTION		1			1						4			12
	URETHRAL STRICTURE, OTHER SPECIFIED CAUSES	6	9	3	10	9	0.5	-0.5	0.666667	0.5	17	44	18	50	48	1.58824	0.0588235	1.94118	1.82353
	URETHRAL STRICTURE, UNSPECIFIED	40	35	30	62	45	-0.125	-0.25	0.55	0.125	234	178	166	314	256	-0.239316	-0.290598	0.34188	0.0940171
	URETHRAL SYNDROME NOS	80	122	88	50	55	0.525	0.1	-0.375	-0.3125	587	675	512	314	284	0.149915	-0.127768	-0.465077	-0.516184
	URETHRITIS, NOT SEXUALLY TRANSMITTED, AND URETHRAL SYNDROME	16	19	17	5	6	0.1875	0.0625	-0.6875	-0.625	134	118	158	57	60	-0.119403	0.179104	-0.574627	-0.552239
	URETHRITIS, UNSPECIFIED	201	201	155	144	115	0	-0.228856	-0.283582	-0.427861	1480	1141	1025	957	850	-0.229054	-0.307432	-0.353378	-0.425676
	URINARY CALCULUS, UNSPECIFIED	33	28	22	33	50	-0.151515	-0.333333	0	0.515152	253	196	136	156	233	-0.225296	-0.462451	-0.383399	-0.0790514
	URINARY OBSTRUCTION, UNSPECIFIED	212	220	249	290	293	0.0377358	0.174528	0.367925	0.382075	1369	1207	1555	1636	2068	-0.118335	0.135866	0.195033	0.510592
	URINARY TRACT INFECTION [UTI] DUE TO ESCHERICHIA COLI	1685	1473	1577	1755	1842	-0.125816	-0.064095	0.041543	0.0931751	8708	6692	7760	9329	9057	-0.231511	-0.108865	0.0713137	0.0400781
	URINARY TRACT INFECTION [UTI] DUE TO KLEBSIELLA PNEUMONIAE	251	264	254	298	309	0.0517928	0.0119522	0.187251	0.231076	1256	1411	1258	1749	1653	0.123408	0.00159236	0.392516	0.316083
	UTI - URINARY TRACT INFECTION, SITE NOT SPECIFIED	31972	30110	30029	30611	30549	-0.0582385	-0.0607719	-0.0425685	-0.0445077	138950	122730	123224	130892	131914	-0.116733	-0.113177	-0.0579921	-0.0506369
	VERUMONTANITIS	1		1				0			14		3				-0.785714
	VESICAL FISTULA, NOT ELSEWHERE CLASSIFIED	2			5	3			1.5	0.5	8			23	10			1.875	0.25
	VESICOURETERAL REFLUX UNSPECIFIED OR WITHOUT REFLUX NEPHROPATHY	51	54	73	58	60	0.0588235	0.431373	0.137255	0.176471	225	247	286	249	224	0.0977778	0.271111	0.106667	-0.00444444
	VESICOURETERAL REFLUX WITH REFLUX NEPHROPATHY, BILATERAL	18	18	10	32	17	0	-0.444444	0.777778	-0.0555556	55	51	29	109	70	-0.0727273	-0.472727	0.981818	0.272727
	VESICOURETERAL REFLUX WITH REFLUX NEPHROPATHY, OTHER	3	6	2	2	4	1	-0.333333	-0.333333	0.333333	14	31	4	6	9	1.21429	-0.714286	-0.571429	-0.357143
	VESICOURETERAL REFLUX WITH REFLUX NEPHROPATHY, UNILATERAL	13	8	15	8	10	-0.384615	0.153846	-0.384615	-0.230769	44	62	78	38	46	0.409091	0.772727	-0.136364	0.0454545
Non-ischemic heart disease	ACQUIRED CARDIAC SEPTAL DEFECT	2	3		1	3	0.5		-0.5	0.5	13	6		11	14	-0.538462		-0.153846	0.0769231
	ACUTE AND SUBACUTE BACTERIAL ENDOCARDITIS	18	21	20	20	21	0.166667	0.111111	0.111111	0.166667	151	218	126	115	141	0.443709	-0.165563	-0.238411	-0.0662252
	ACUTE AND SUBACUTE ENDOCARDITIS	4	8	10	4	3	1	1.5	0	-0.25	53	48	53	27	28	-0.0943396	0	-0.490566	-0.471698
	ACUTE AND SUBACUTE INFECTIVE ENDOCARDITIS IN DISEASES CLASSIFIED ELSEWHERE	12	3	4	1	1	-0.75	-0.666667	-0.916667	-0.916667	73	3	51	4	7	-0.958904	-0.30137	-0.945205	-0.90411
	ACUTE ENDOCARDITIS, UNSPECIFIED	4	3	20	7	14	-0.25	4	0.75	2.5	34	11	123	58	120	-0.676471	2.61765	0.705882	2.52941
	ACUTE PULMONARY EDEMA	28	17	21	16	31	-0.392857	-0.25	-0.428571	0.107143	100	144	108	134	287	0.44	0.08	0.34	1.87
	ANOMALOUS ATRIOVENTRICULAR EXCITATION	10			1	1			-0.9	-0.9	30			4	2			-0.866667	-0.933333
	AORTIC (VALVE) INCOMPETENCE NOS OF SPECIFIED CAUSE, EXCEPT RHEUMATIC	97	74	73	62	57	-0.237113	-0.247423	-0.360825	-0.412371	450	311	303	339	252	-0.308889	-0.326667	-0.246667	-0.44
	AORTIC (VALVE) INSUFFICIENCY[REGURGITATION] NOS OF SPECIFIED CAUSE EXCEPT RHEUMATIC	352	266	269	306	307	-0.244318	-0.235795	-0.130682	-0.127841	1553	1091	975	1396	1350	-0.297489	-0.372183	-0.101095	-0.130715
	AORTIC (VALVE) STENOSIS NOS OF SPECIFIED CAUSE, EXCEPT RHEUMATIC	250	262	199	266	298	0.048	-0.204	0.064	0.192	1327	1259	968	1351	1569	-0.0512434	-0.270535	0.0180859	0.182366
	AORTIC HEART VALVE REPLACED BY TRANSPLANT	636	560	523	544	526	-0.119497	-0.177673	-0.144654	-0.172956	2815	2486	2046	2536	2128	-0.116874	-0.273179	-0.0991119	-0.24405
	ARRHYTHMIA (CARDIAC)	444	396	465	425	479	-0.108108	0.0472973	-0.0427928	0.0788288	2302	1829	2680	2064	2521	-0.205474	0.164205	-0.103388	0.0951347
	ARRHYTHMOGENIC RIGHT VENTRICULAR DYSPLASIA/CARDIOMYOPATHY (ARVD/C)	5	6	4	3	3	0.2	-0.2	-0.4	-0.4	16	37	18	2	22	1.3125	0.125	-0.875	0.375
	ATRIAL FIBRILLATION	9509	8855	9122	10073	9417	-0.0687769	-0.0406983	0.0593122	-0.00967504	46289	40313	42953	44846	43039	-0.129102	-0.072069	-0.0311737	-0.0702111
	ATRIAL FIBRILLATION OR FLUTTER OR PAF WITHOUT PRIOR USAGE OF AMIODARONE	86	81	74	77	55	-0.0581395	-0.139535	-0.104651	-0.360465	548	530	519	400	329	-0.0328467	-0.0529197	-0.270073	-0.399635
	ATRIAL FLUTTER	369	417	406	396	456	0.130081	0.100271	0.0731707	0.235772	2105	2178	2368	2165	2564	0.0346793	0.124941	0.0285036	0.218052
	ATRIAL PREMATURE BEATS, CONTRACTIONS OR SYSTOLES [APB'S]	171	188	247	203	248	0.0994152	0.444444	0.187135	0.450292	739	861	1097	911	1118	0.165088	0.484438	0.232747	0.512855
	ATRIOVENTRICULAR [AV] BLOCK, COMPLETE	53	62	64	63	53	0.169811	0.207547	0.188679	0	272	294	294	248	249	0.0808824	0.0808824	-0.0882353	-0.0845588
	ATRIOVENTRICULAR [AV] BLOCK, FIRST DEGREE	80	69	106	92	104	-0.1375	0.325	0.15	0.3	364	374	507	542	431	0.0274725	0.392857	0.489011	0.184066
	ATRIOVENTRICULAR [AV] BLOCK, INCOMPLETE / PARTIAL	11	10	17	7	5	-0.0909091	0.545455	-0.363636	-0.545455	32	71	76	43	22	1.21875	1.375	0.34375	-0.3125
	ATRIOVENTRICULAR [AV] BLOCK, OTHER AND UNSPECIFIED	78	78	78	56	58	0	0	-0.282051	-0.25641	417	358	326	219	386	-0.141487	-0.218225	-0.47482	-0.0743405
	ATRIOVENTRICULAR [AV] BLOCK, THIRD DEGREE	10	11	10	6	7	0.1	0	-0.4	-0.3	59	51	68	38	26	-0.135593	0.152542	-0.355932	-0.559322
	ATRIOVENTRICULAR [AV] BLOCK, UNSPECIFIED	32	27	19	43	37	-0.15625	-0.40625	0.34375	0.15625	172	176	62	236	185	0.0232558	-0.639535	0.372093	0.0755814
	AUTOMATIC IMPLANTABLE CARDIAC DEFIBRILLATOR IN SITU	203	148	137	122	114	-0.270936	-0.325123	-0.399015	-0.438424	983	605	589	517	506	-0.384537	-0.400814	-0.474059	-0.485249
	BECKER'S DISEASE[OBSCURE CARDIOMYOPATHY OF AFRICA]	2		2	1	2		0	-0.5	0	3		5	0	14		0.666667	-1	3.66667
	BIFASCICULAR BLOCK	9	12	10	9	13	0.333333	0.111111	0	0.444444	63	118	41	40	56	0.873016	-0.349206	-0.365079	-0.111111
	BIGEMINY [BIGEMINAL PULSE]	29	30	31	20	35	0.0344828	0.0689655	-0.310345	0.206897	201	210	131	139	164	0.0447761	-0.348259	-0.308458	-0.18408
	BUNDLE BRANCH BLOCK, BILATERAL, NOS		4		1							18		13
	CABG, S/P - POSTSURGICAL AORTOCORONARY BYPASS STATUS	2006	1779	1834	1678	1476	-0.113161	-0.0857428	-0.163509	-0.264207	9626	8077	8018	7753	7240	-0.160918	-0.167048	-0.194577	-0.24787
	CARDIAC ARREST	20	16	15	6	12	-0.2	-0.25	-0.7	-0.4	64	66	95	34	77	0.03125	0.484375	-0.46875	0.203125
	CARDIAC ASTHMA	6		2	3	2		-0.666667	-0.5	-0.666667	25		8	13	25		-0.68	-0.48	0
	CARDIAC DILATATION	7	5	3	4	6	-0.285714	-0.571429	-0.428571	-0.142857	25	8	16	24	52	-0.68	-0.36	-0.04	1.08
	CARDIAC DYSRHYTHMIA, UNSPECIFIED	121	165	181	212	211	0.363636	0.495868	0.752066	0.743802	618	605	855	1026	993	-0.0210356	0.383495	0.660194	0.606796
	CARDIAC FAILURE	57	51	59	59	72	-0.105263	0.0350877	0.0350877	0.263158	230	238	217	332	303	0.0347826	-0.0565217	0.443478	0.317391
	CARDIAC FUNCTIONAL DISTURBANCES FOLLOWING CARDIAC SURGERY	8	3	3	2	4	-0.625	-0.625	-0.75	-0.5	11	63	8	24	28	4.72727	-0.272727	1.18182	1.54545
	CARDIAC HYPERTROPHY	37	37	51	56	34	0	0.378378	0.513514	-0.0810811	140	133	343	253	150	-0.05	1.45	0.807143	0.0714286
	CARDIAC PACEMAKER IN SITU	856	726	754	733	789	-0.151869	-0.119159	-0.143692	-0.078271	4092	3347	3373	3591	3965	-0.182063	-0.175709	-0.122434	-0.0310362
	CARDIOMEGALY	54	38	28	39	43	-0.296296	-0.481481	-0.277778	-0.203704	258	149	118	155	204	-0.422481	-0.542636	-0.399225	-0.209302
	CARDIOMYOPATHIES, PRIMARY, OTHER	110	101	111	101	94	-0.0818182	0.00909091	-0.0818182	-0.145455	514	403	394	583	422	-0.215953	-0.233463	0.134241	-0.178988
	CARDIOMYOPATHY IN OTHER DISEASES CLASSIFIED ELSEWHERE	146	131	132	151	181	-0.10274	-0.0958904	0.0342466	0.239726	626	653	640	834	858	0.043131	0.0223642	0.332268	0.370607
	CARDIOMYOPATHY, ALCOHOLIC	9	9	5		2	0	-0.444444		-0.777778	40	66	13		14	0.65	-0.675		-0.65
	CARDIOMYOPATHY, CONGESTIVE	141	157	149	127	127	0.113475	0.0567376	-0.0992908	-0.0992908	581	719	663	658	573	0.237522	0.141136	0.13253	-0.0137694
	CARDIOMYOPATHY, CONSTRICTIVE	4	2	7	5	6	-0.5	0.75	0.25	0.5	11	9	36	27	20	-0.181818	2.27273	1.45455	0.818182
	CARDIOMYOPATHY, FAMILIAL	25	36	25	35	26	0.44	0	0.4	0.04	90	122	86	153	112	0.355556	-0.0444444	0.7	0.244444
	CARDIOMYOPATHY, HYPERTROPHIC	270	222	227	232	241	-0.177778	-0.159259	-0.140741	-0.107407	1170	1190	1115	1080	1060	0.017094	-0.0470085	-0.0769231	-0.0940171
	CARDIOMYOPATHY, HYPERTROPHIC OBSTRUCTIVE	143	135	181	150	143	-0.0559441	0.265734	0.048951	0	695	650	781	798	738	-0.0647482	0.123741	0.148201	0.0618705
	CARDIOMYOPATHY, IDIOPATHIC	99	78	104	94	97	-0.212121	0.0505051	-0.0505051	-0.020202	461	406	449	542	444	-0.119306	-0.0260304	0.175705	-0.0368764
	CARDIOMYOPATHY, NON-OBSTRUCTIVE	23	24	24	29	33	0.0434783	0.0434783	0.26087	0.434783	129	78	107	162	124	-0.395349	-0.170543	0.255814	-0.0387597
	CARDIOMYOPATHY, NUTRITIONAL AND METABOLIC					1									7
	CARDIOMYOPATHY, OBSTRUCTIVE	11	3	9	6	7	-0.727273	-0.181818	-0.454545	-0.363636	52	20	52	44	35	-0.615385	0	-0.153846	-0.326923
	CARDIOMYOPATHY, RESTRICTIVE	5	10	5	8	11	1	0	0.6	1.2	42	102	39	84	63	1.42857	-0.0714286	1	0.5
	CARDIOMYOPATHY, SECONDARY, UNSPECIFIED	111	120	105	117	100	0.0810811	-0.0540541	0.0540541	-0.0990991	573	497	408	505	485	-0.132635	-0.287958	-0.118674	-0.153578
	CARDIORESPIRATORY ARREST	1			1	1			0	0	0			16	26
	CARDIOVASCULAR DISEASE, UNSPECIFIED	31	31	24	33	45	0	-0.225806	0.0645161	0.451613	165	109	98	182	248	-0.339394	-0.406061	0.10303	0.50303
	CERTAIN SEQUELAE OF MYOCARDIAL INFARCTION, NOT ELSEWHERE CLASSIFIED	1	2		1	2	1		0	1	1	4		4	22	3		3	21
	CHORDAE TENDINEAE RUPTURE	2				1				-0.5	4				24				5
	COMBINED SYSTOLIC AND DIASTOLIC HEART FAILURE ACUTE ON CHRONIC	3	2	2	3	3	-0.333333	-0.333333	0	0	30	5	12	11	14	-0.833333	-0.6	-0.633333	-0.533333
	COMBINED SYSTOLIC AND DIASTOLIC HEART FAILURE CHRONIC	12	2	4	3	13	-0.833333	-0.666667	-0.75	0.0833333	80	17	23	12	69	-0.7875	-0.7125	-0.85	-0.1375
	CONDUCTION DISORDER, UNSPECIFIED	13	11	19	7	5	-0.153846	0.461538	-0.461538	-0.615385	101	35	92	26	29	-0.653465	-0.0891089	-0.742574	-0.712871
	CONDUCTION DISORDERS, OTHER SPECIFIED: ATRIOVENTRICULAR [AV] DISSOCIATION	1				1				0	12				2				-0.833333
	CONGESTIVE HEART FAILURE-CHF	5055	5305	5198	5074	5597	0.049456	0.0282888	0.00375865	0.107221	27185	25875	25243	25150	29209	-0.0481883	-0.0714365	-0.0748575	0.0744528
	CONGESTIVE HEART FAILURE-CHF CLASS I	46	66	48	64	63	0.434783	0.0434783	0.391304	0.369565	137	235	254	261	363	0.715328	0.854015	0.905109	1.64964
	CONGESTIVE HEART FAILURE-CHF CLASS II	269	269	313	325	293	0	0.163569	0.208178	0.0892193	1346	1387	1352	1705	1314	0.0304606	0.00445765	0.266716	-0.0237741
	CONGESTIVE HEART FAILURE-CHF CLASS IIIA	283	288	269	294	273	0.0176678	-0.04947	0.0388693	-0.0353357	1589	1474	1233	1562	1469	-0.0723726	-0.22404	-0.0169918	-0.0755192
	CONGESTIVE HEART FAILURE-CHF CLASS IIIB	160	141	150	122	146	-0.11875	-0.0625	-0.2375	-0.0875	771	789	883	518	941	0.0233463	0.145266	-0.328145	0.220493
	CONGESTIVE HEART FAILURE-CHF CLASS IV	172	134	123	110	120	-0.22093	-0.284884	-0.360465	-0.302326	838	2248	644	470	672	1.68258	-0.231504	-0.439141	-0.198091
	DIASTOLIC DYSFUNCTION-CHF	247	245	219	254	346	-0.00809717	-0.11336	0.0283401	0.40081	1466	1283	1101	1546	1865	-0.124829	-0.248977	0.0545703	0.272169
	DIASTOLIC HEART FAILURE ACUTE	14	11	9	18	13	-0.214286	-0.357143	0.285714	-0.0714286	109	64	68	107	79	-0.412844	-0.376147	-0.0183486	-0.275229
	DIASTOLIC HEART FAILURE ACUTE ON CHRONIC	17	15	10	18	14	-0.117647	-0.411765	0.0588235	-0.176471	66	73	52	155	71	0.106061	-0.212121	1.34848	0.0757576
	DIASTOLIC HEART FAILURE CHRONIC	75	87	101	116	167	0.16	0.346667	0.546667	1.22667	442	390	483	640	987	-0.117647	0.0927602	0.447964	1.23303
	DILATED CARDIOMYOPATHY	350	362	354	378	350	0.0342857	0.0114286	0.08	0	1658	1502	1556	1958	1712	-0.0940893	-0.0615199	0.180941	0.0325694
	ECTOPIC BEATS	2		4	6	4		1	2	1	10		31	44	21		2.1	3.4	1.1
	ENDOCARDIAL FIBROELASTOSIS	6	4		3	1	-0.333333		-0.5	-0.833333	45	30		16	1	-0.333333		-0.644444	-0.977778
	ENDOCARDITIS IN DISEASES CLASSIFIED ELSEWHERE	13	22	16	13	11	0.692308	0.230769	0	-0.153846	95	194	94	78	52	1.04211	-0.0105263	-0.178947	-0.452632
[truncated: 995 more rows]

## Sheet: Sheet2
Group of diagnoses	Group of diagnoses
Acute respiratory infections	Acute respiratory infections
Arthropathies AND related disorders	Arthropathies AND related disorders
Chronic obstructive pulmonary disease AND allied conditions	Chronic obstructive pulmonary disease AND allied conditions
Contusion	Contusion
Diabetes Mellitus	Diabetes Mellitus
Diseases of the ear AND mastoid process	Diseases of the ear AND mastoid process
Disorders of the eye AND adnexa	Disorders of the eye AND adnexa
Dorsopathies	Dorsopathies
Hypertensive disease	Hypertensive disease
Ischemic heart disease	Ischemic heart disease
Nonpsychotic mental disorders	Nonpsychotic mental disorders
Diseases of intestines AND peritoneum	Diseases of intestines AND peritoneum
Diseases of urinary system	Diseases of urinary system
Non-ischemic heart disease	Non-ischemic heart disease
Metabolic and immunity disorders	Metabolic and immunity disorders
Persons encountering health services in other circumstances or without reported diagnosis	Persons encountering health services in other circumstances or without reported diagnosis
Rheumatism, excluding the back	Rheumatism, excluding the back
Screening	Screening
STDs and viral hepatitis	STDs and viral hepatitis
Symptoms	Symptoms
Viral or bacterial diseases, other	Viral or bacterial diseases, other
